# Supplementary material for: Worldwide research trends on the Helicobacter pylori–gut microbiome nexus: a bibliometric analysis
Source: Front Immunol. 2026 Apr 16;17:1794021. doi: 10.3389/fimmu.2026.1794021 (PMC13128404; doi:10.3389/fimmu.2026.1794021)
Supplement: Supplementary file 15 [file Table1.xlsx]

## Sheet: Sheet1
Document	DOI	Year	Local Citations	Global Citations	LC/GC Ratio (%)	Normalized Local Citations	Normalized Global Citations
SCHWABE RF, 2013, NAT REV CANCER	10.1038/nrc3610	2013	90	1309	6.88	8.33	7.36
LERTPIRIYAPONG K, 2014, GUT	10.1136/gutjnl-2013-305178	2014	81	234	34.62	9.52	2.61
LIOU JM, 2019, LANCET INFECT DIS	10.1016/S1473-3099(19)30272-5	2019	74	161	45.96	10.66	2.42
CHEN LY, 2018, EBIOMEDICINE	10.1016/j.ebiom.2018.08.028	2018	72	154	46.75	10.75	2.02
JAKOBSSON HE, 2010, PLOS ONE	10.1371/journal.pone.0009836	2010	70	856	8.18	4.58	4.63
GUO Y, 2020, GUT	10.1136/gutjnl-2019-319696	2020	67	233	28.76	16.72	4.1
OH B, 2016, HELICOBACTER	10.1111/hel.12270	2016	64	128	50	8.41	1.54
YAP TWC, 2016, PLOS ONE	10.1371/journal.pone.0151893	2016	57	105	54.29	7.49	1.26
GAO JJ, 2018, FRONT CELL INFECT MI	10.3389/fcimb.2018.00202	2018	57	107	53.27	8.51	1.4
LI XX, 2009, PLOS ONE	10.1371/journal.pone.0007985	2009	57	187	30.48	6	0.77
WANG LL, 2016, EUR J GASTROEN HEPAT	10.1097/MEG.0000000000000542	2016	56	164	34.15	7.36	1.97
KIENESBERGER S, 2016, CELL REP	10.1016/j.celrep.2016.01.017	2016	54	127	42.52	7.1	1.53
HSIEH YY, 2018, SCI REP-UK	10.1038/s41598-017-18596-0	2018	53	212	25	7.91	2.78
HSU PI, 2018, HELICOBACTER	10.1111/hel.12498	2018	51	83	61.45	7.62	1.09
CHO I, 2012, NAT REV GENET	10.1038/nrg3182	2012	49	2427	2.02	6.34	6.62
HEIMESAAT MM, 2014, PLOS ONE	10.1371/journal.pone.0100362	2014	47	76	61.84	5.52	0.85
CHEN CC, 2021, GUT MICROBES	10.1080/19490976.2021.1909459	2021	47	124	37.9	15.04	3.2
HE C, 2019, HELICOBACTER	10.1111/hel.12590	2019	46	85	54.12	6.62	1.28
MALFERTHEINER P, 2022, GUT	10.1136/gutjnl-2022-327745	2022	41	797	5.14	19.55	26.52
ENGSTRAND L, 2013, BEST PRACT RES CL GA	10.1016/j.bpg.2013.03.016	2013	40	107	37.38	3.7	0.6
PLOTTEL CS, 2011, CELL HOST MICROBE	10.1016/j.chom.2011.10.003	2011	40	536	7.46	8.37	3.27
MARTÍN-NÚÑEZ GM, 2019, PLOS ONE	10.1371/journal.pone.0213548	2019	39	54	72.22	5.62	0.81
MENG CT, 2018, GENOM PROTEOM BIOINF	10.1016/j.gpb.2017.06.002	2018	37	321	11.53	5.52	4.21
CLEMENTE JC, 2012, CELL	10.1016/j.cell.2012.01.035	2012	37	2773	1.33	4.79	7.56
SHEH A, 2013, GUT MICROBES	10.4161/gmic.26205	2013	36	148	24.32	3.33	0.83
ABREU MT, 2014, GASTROENTEROLOGY	10.1053/j.gastro.2014.01.001	2014	36	241	14.94	4.23	2.68
DASH NR, 2019, PLOS ONE	10.1371/journal.pone.0218274	2019	35	90	38.89	5.04	1.35
RAJILIC-STOJANOVIC M, 2020, ALIMENT PHARM THER	10.1111/apt.15650	2020	32	131	24.43	7.99	2.31
NARDONE G, 2015, UNITED EUR GASTROENT	10.1177/2050640614566846	2015	32	167	19.16	5.82	1.62
BHATT AP, 2017, CA-CANCER J CLIN	10.3322/caac.21398	2017	32	501	6.39	6.26	4.19
FROST F, 2019, SCI REP-UK	10.1038/s41598-019-56631-4	2019	31	61	50.82	4.46	0.92
VINASCO K, 2019, BBA-REV CANCER	10.1016/j.bbcan.2019.07.004	2019	31	138	22.46	4.46	2.08
LUTHER J, 2010, INFLAMM BOWEL DIS	10.1002/ibd.21116	2010	31	179	17.32	2.03	0.97
KESHAVARZIAN A, 2015, MOVEMENT DISORD	10.1002/mds.26307	2015	31	971	3.19	5.64	9.43
HSU PI, 2019, J GASTROEN HEPATOL	10.1111/jgh.14736	2019	29	41	70.73	4.18	0.62
MYLLYLUOMA E, 2007, INT J ANTIMICROB AG	10.1016/j.ijantimicag.2006.08.034	2007	29	71	40.85	2.42	0.15
GAGNIÈRE J, 2016, WORLD J GASTROENTERO	10.3748/wjg.v22.i2.501	2016	29	611	4.75	3.81	7.35
ROLIG AS, 2013, INFECT IMMUN	10.1128/IAI.00044-13	2013	28	66	42.42	2.59	0.37
LLORCA L, 2017, PEDIATR INFECT DIS J	10.1097/INF.0000000000001383	2017	28	69	40.58	5.47	0.58
HU YL, 2018, FRONT CELL INFECT MI	10.3389/fcimb.2018.00433	2018	28	93	30.11	4.18	1.22
GOTODA T, 2018, HELICOBACTER	10.1111/hel.12541	2018	27	40	67.5	4.03	0.52
OLEKHNOVICH EI, 2019, FRONT MICROBIOL	10.3389/fmicb.2019.01902	2019	27	40	67.5	3.89	0.6
CORNEJO-PAREJA I, 2019, J CLIN MED	10.3390/jcm8040451	2019	26	57	45.61	3.74	0.86
GUNATHILAKE MN, 2019, SCI REP-UK	10.1038/s41598-019-50054-x	2019	26	75	34.67	3.74	1.13
YANG I, 2013, FEMS MICROBIOL REV	10.1111/1574-6976.12027	2013	26	119	21.85	2.41	0.67
WEI MY, 2019, MOL CANCER	10.1186/s12943-019-1008-0	2019	26	219	11.87	3.74	3.29
PALMER C, 2007, PLOS BIOL	10.1371/journal.pbio.0050177	2007	26	2129	1.22	2.17	4.44
BRAWNER KM, 2017, MUCOSAL IMMUNOL	10.1038/mi.2016.131	2017	25	75	33.33	4.89	0.63
XUAN CY, 2014, PLOS ONE	10.1371/journal.pone.0083744	2014	25	395	6.33	2.94	4.4
IINO C, 2018, FRONT IMMUNOL	10.3389/fimmu.2018.00712	2018	24	44	54.55	3.58	0.58
YE QQ, 2020, HELICOBACTER	10.1111/hel.12713	2020	24	44	54.55	5.99	0.77
ESPINOZA JL, 2018, CANCER LETT	10.1016/j.canlet.2017.11.009	2018	23	82	28.05	3.43	1.07
REN ZG, 2017, ONCOTARGET	10.18632/oncotarget.18820	2017	23	183	12.57	4.5	1.53
TANG B, 2021, INFECT DIS THER	10.1007/s40121-020-00372-9	2021	22	49	44.9	7.04	1.27
YU GQ, 2014, CANCER EPIDEM BIOMAR	10.1158/1055-9965.EPI-13-0855	2014	22	115	19.13	2.58	1.28
WARREN RL, 2013, MICROBIOME	10.1186/2049-2618-1-16	2013	22	261	8.43	2.04	1.47
ZHOU Y, 2020, HELICOBACTER	10.1111/hel.12721	2020	21	32	65.63	5.24	0.56
MCGEE DJ, 2018, J PARKINSON DIS	10.3233/JPD-181327	2018	21	62	33.87	3.14	0.81
KHOSRAVI Y, 2014, SCI WORLD J	10.1155/2014/610421	2014	21	77	27.27	2.47	0.86
PAPAMICHAEL K, 2014, WORLD J GASTROENTERO	10.3748/wjg.v20.i21.6374	2014	21	80	26.25	2.47	0.89
GALL A, 2015, PLOS ONE	10.1371/journal.pone.0129055	2015	21	96	21.88	3.82	0.93
WANG ZJ, 2017, MICROB PATHOGENESIS	10.1016/j.micpath.2017.05.035	2017	20	36	55.56	3.91	0.3
LOSURDO G, 2018, WORLD J GASTROENTERO	10.3748/wjg.v24.i1.139	2018	20	77	25.97	2.99	1.01
VASAPOLLI R, 2019, GASTROENTEROLOGY	10.1053/j.gastro.2019.05.068	2019	20	125	16	2.88	1.88
OSTER P, 2022, GUT	10.1136/gutjnl-2020-323392	2022	20	135	14.81	9.54	4.49
SANAPAREDDY N, 2012, ISME J	10.1038/ismej.2012.43	2012	20	179	11.17	2.59	0.49
HE C, 2022, FRONT IMMUNOL	10.3389/fimmu.2022.1033063	2022	19	46	41.3	9.06	1.53
WU LL, 2019, SCI REP-UK	10.1038/s41598-019-49415-3	2019	18	38	47.37	2.59	0.57
IINO C, 2021, WORLD J GASTROENTERO	10.3748/wjg.v27.i37.6224	2021	18	39	46.15	5.76	1.01
YANG CH, 2021, HELICOBACTER	10.1111/hel.12856	2021	18	49	36.73	5.76	1.27
YANG L, 2019, FRONT CELL INFECT MI	10.3389/fcimb.2019.00375	2019	18	53	33.96	2.59	0.8
ENGLER DB, 2015, INFLAMM BOWEL DIS	10.1097/MIB.0000000000000318	2015	18	73	24.66	3.27	0.71
STERBINI FP, 2016, APPL ENVIRON MICROB	10.1128/AEM.01437-16	2016	18	81	22.22	2.37	0.97
RALSER A, 2023, GUT	10.1136/gutjnl-2022-328075	2023	18	102	17.65	13.92	4.85
STEWART OA, 2020, GUT MICROBES	10.1080/19490976.2020.1762520	2020	18	143	12.59	4.49	2.52
BRAVO D, 2018, WORLD J GASTROENTERO	10.3748/wjg.v24.i28.3071	2018	18	163	11.04	2.69	2.14
SHEFLIN AM, 2014, CURR ONCOL REP	10.1007/s11912-014-0406-0	2014	18	205	8.78	2.11	2.28
MATSON V, 2021, GASTROENTEROLOGY	10.1053/j.gastro.2020.11.041	2021	18	274	6.57	5.76	7.08
MULAK A, 2015, WORLD J GASTROENTERO	10.3748/wjg.v21.i37.10609	2015	18	437	4.12	3.27	4.24
KAKIUCHI T, 2020, HELICOBACTER	10.1111/hel.12690	2020	17	34	50	4.24	0.6
MIAO RX, 2020, HELICOBACTER	10.1111/hel.12676	2020	17	37	45.95	4.24	0.65
NASR R, 2020, INT J MOL SCI	10.3390/ijms21186586	2020	17	71	23.94	4.24	1.25
JI JF, 2020, INT J MOL SCI	10.3390/ijms21031136	2020	17	90	18.89	4.24	1.58
KWA M, 2016, JNCI-J NATL CANCER I	10.1093/jnci/djw029	2016	17	411	4.14	2.23	4.94
CARDONA F, 2013, J NUTR BIOCHEM	10.1016/j.jnutbio.2013.05.001	2013	17	1232	1.38	1.57	6.93
TAO ZH, 2020, HELICOBACTER	10.1111/hel.12754	2020	16	28	57.14	3.99	0.49
WANG DM, 2019, FEBS OPEN BIO	10.1002/2211-5463.12694	2019	16	35	45.71	2.3	0.53
CARDENAS PA, 2020, EUR J CLIN MICROBIOL	10.1007/s10096-020-03854-3	2020	16	42	38.1	3.99	0.74
FAKHARIAN F, 2022, FRONT CELL INFECT MI	10.3389/fcimb.2022.953718	2022	16	52	30.77	7.63	1.73
WANG LL, 2014, WORLD J GASTROENTERO	10.3748/wjg.v20.i17.4948	2014	16	54	29.63	1.88	0.6
VOGTMANN E, 2016, BRIT J CANCER	10.1038/bjc.2015.465	2016	16	148	10.81	2.1	1.78
DZUTSEV A, 2015, EUR J IMMUNOL	10.1002/eji.201444972	2015	16	227	7.05	2.91	2.2
CULLIN N, 2021, CANCER CELL	10.1016/j.ccell.2021.08.006	2021	16	381	4.2	5.12	9.84
VIVARELLI S, 2019, CANCERS	10.3390/cancers11010038	2019	16	402	3.98	2.3	6.05
HEMPEL S, 2012, JAMA-J AM MED ASSOC	10.1001/jama.2012.3507	2012	16	597	2.68	2.07	1.63
IINO C, 2020, DIGESTION	10.1159/000500634	2020	15	32	46.88	3.74	0.56
JONES TA, 2017, PLOS PATHOG	10.1371/journal.ppat.1006631	2017	15	39	38.46	2.93	0.33
ZHANG YY, 2021, APPL MICROBIOL BIOT	10.1007/s00253-020-11043-7	2021	15	55	27.27	4.8	1.42
TAN AH, 2020, MOVEMENT DISORD	10.1002/mds.28248	2020	15	57	26.32	3.74	1
KWON SK, 2022, GUT	10.1136/gutjnl-2021-324489	2022	15	65	23.08	7.15	2.16
WONG SH, 2019, SEMIN CANCER BIOL	10.1016/j.semcancer.2018.05.003	2019	15	72	20.83	2.16	1.08
YANG YJ, 2012, HELICOBACTER	10.1111/j.1523-5378.2012.00941.x	2012	15	79	18.99	1.94	0.22
NARDONE G, 2017, LANCET GASTROENTEROL	10.1016/S2468-1253(16)30108-X	2017	15	85	17.65	2.93	0.71
NABAVI-RAD A, 2022, GUT MICROBES	10.1080/19490976.2022.2108655	2022	15	100	15	7.15	3.33
CHENG WY, 2020, GUT	10.1136/gutjnl-2020-321153	2020	15	274	5.47	3.74	4.82
BUDDEN KF, 2017, NAT REV MICROBIOL	10.1038/nrmicro.2016.142	2017	15	1113	1.35	2.93	9.31
OH B, 2016, HELICOBACTER-a	10.1111/hel.12306	2016	14	26	53.85	1.84	0.31
MARTIN ME, 2013, PLOS ONE	10.1371/journal.pone.0076375	2013	14	42	33.33	1.3	0.24
ALARCÓN T, 2017, CURR TOP MICROBIOL	10.1007/978-3-319-50520-6_11	2017	14	60	23.33	2.74	0.5
IMASE K, 2008, MICROBIOL IMMUNOL	10.1111/j.1348-0421.2008.00026.x	2008	14	70	20	3.36	0.45
YU Y, 2018, CELL DEATH DIS	10.1038/s41419-018-0982-2	2018	14	73	19.18	2.09	0.96
LING ZX, 2019, FRONT IMMUNOL	10.3389/fimmu.2019.00533	2019	14	92	15.22	2.02	1.38
GUILLEMARD E, 2021, NUTRIENTS	10.3390/nu13093171	2021	13	34	38.24	4.16	0.88
DEVI TB, 2021, FRONT MICROBIOL	10.3389/fmicb.2021.631140	2021	13	51	25.49	4.16	1.32
FIORANI M, 2023, ANTIBIOTICS-BASEL	10.3390/antibiotics12040765	2023	12	26	46.15	9.28	1.24
HE C, 2016, EBIOMEDICINE	10.1016/j.ebiom.2016.09.010	2016	12	33	36.36	1.58	0.4
HORII T, 2021, J GASTROEN HEPATOL	10.1111/jgh.15572	2021	12	35	34.29	3.84	0.9
ZHANG SY, 2019, SCAND J GASTROENTERO	10.1080/00365521.2019.1591499	2019	12	39	30.77	1.73	0.59
WU WM, 2014, J DIGEST DIS	10.1111/1751-2980.12116	2014	12	44	27.27	1.41	0.49
MARTIN-NUÑEZ GM, 2021, FRONT ENDOCRINOL	10.3389/fendo.2021.639856	2021	12	59	20.34	3.84	1.52
IANIRO G, 2015, HELICOBACTER	10.1111/hel.12260	2015	12	66	18.18	2.18	0.64
LIANG WR, 2019, MEDICINE	10.1097/MD.0000000000016626	2019	12	70	17.14	1.73	1.05
LV J, 2019, WORLD J GASTROENTERO	10.3748/wjg.v25.i18.2149	2019	12	80	15	1.73	1.2
LI S, 2017, TRENDS MOL MED	10.1016/j.molmed.2016.11.004	2017	12	122	9.84	2.35	1.02
XAVIER JB, 2020, TRENDS CANCER	10.1016/j.trecan.2020.01.004	2020	12	174	6.9	2.99	3.06
DZUTSEV A, 2017, ANNU REV IMMUNOL	10.1146/annurev-immunol-051116-052133	2017	12	228	5.26	2.35	1.91
WANG BH, 2017, ENGINEERING-PRC	10.1016/J.ENG.2017.01.008	2017	12	577	2.08	2.35	4.82
MARTÍN-NÚÑEZ GM, 2020, FRONT MED-LAUSANNE	10.3389/fmed.2020.00417	2020	11	27	40.74	2.74	0.48
BARRA WF, 2021, PATHOBIOLOGY	10.1159/000512833	2021	11	27	40.74	3.52	0.7
SCHULZ C, 2015, J DIGEST DIS	10.1111/1751-2980.12233	2015	11	31	35.48	2	0.3
LIOU JM, 2020, J GASTROEN HEPATOL	10.1111/jgh.14992	2020	11	31	35.48	2.74	0.55
BAKHTI SZ, 2021, BMC MICROBIOL	10.1186/s12866-021-02315-x	2021	11	33	33.33	3.52	0.85
SARHADI V, 2021, GUT PATHOG	10.1186/s13099-021-00403-x	2021	11	34	32.35	3.52	0.88
YU JY, 2023, ADV SCI	10.1002/advs.202206957	2023	11	34	32.35	8.5	1.62
ENGELSBERGER V, 2024, FRONT CELL INFECT MI	10.3389/fcimb.2024.1339750	2024	11	47	23.4	14.95	4.83
PAN MF, 2016, J DAIRY SCI	10.3168/jds.2015-10510	2016	11	48	22.92	1.45	0.58
YANG YJ, 2016, MICROORGANISMS	10.3390/microorganisms4010015	2016	11	50	22	1.45	0.6
KEIKHA M, 2021, BMC GASTROENTEROL	10.1186/s12876-021-01977-1	2021	11	52	21.15	3.52	1.34
PAGLIARI D, 2018, MEDIAT INFLAMM	10.1155/2018/7946431	2018	11	64	17.19	1.64	0.84
WALKER MM, 2014, ALIMENT PHARM THER	10.1111/apt.12666	2014	11	78	14.1	1.29	0.87
THOMAS RM, 2015, TRENDS CANCER	10.1016/j.trecan.2015.07.005	2015	11	84	13.1	2	0.82
BRUNO G, 2019, WORLD J GASTROENTERO	10.3748/wjg.v25.i22.2706	2019	11	181	6.08	1.58	2.72
ZHAO LY, 2023, SIGNAL TRANSDUCT TAR	10.1038/s41392-023-01406-7	2023	11	211	5.21	8.5	10.02
LUCAS C, 2017, INT J MOL SCI	10.3390/ijms18061310	2017	11	256	4.3	2.15	2.14
MU QH, 2018, FRONT MICROBIOL	10.3389/fmicb.2018.00757	2018	11	559	1.97	1.64	7.33
PIOVANI D, 2019, GASTROENTEROLOGY	10.1053/j.gastro.2019.04.016	2019	11	565	1.95	1.58	8.5
RAMIREZ J, 2020, FRONT CELL INFECT MI	10.3389/fcimb.2020.572912	2020	11	599	1.84	2.74	10.54
DONG QJ, 2017, CURR MICROBIOL	10.1007/s00284-016-1176-8	2017	10	21	47.62	1.95	0.18
LI ZP, 2021, WORLD J GASTRO ONCOL	10.4251/wjgo.v13.i9.1099	2021	10	36	27.78	3.2	0.93
LIU DH, 2021, FRONT CELL INFECT MI	10.3389/fcimb.2021.749207	2021	10	39	25.64	3.2	1.01
LOPETUSO LR, 2014, BEST PRACT RES CL GA	10.1016/j.bpg.2014.10.004	2014	10	41	24.39	1.17	0.46
BAJ J, 2021, CELLS-BASEL	10.3390/cells10092191	2021	10	47	21.28	3.2	1.21
KAAKOUSH NO, 2015, TRENDS MICROBIOL	10.1016/j.tim.2015.03.009	2015	10	48	20.83	1.82	0.47
AIBA Y, 2015, MICROBIOLOGYOPEN	10.1002/mbo3.252	2015	10	48	20.83	1.82	0.47
SNIDER EJ, 2016, DIGEST DIS SCI	10.1007/s10620-016-4155-9	2016	10	59	16.95	1.31	0.71
WANG ZK, 2013, WORLD J GASTROENTERO	10.3748/wjg.v19.i10.1541	2013	10	62	16.13	0.93	0.35
WENG MT, 2019, J FORMOS MED ASSOC	10.1016/j.jfma.2019.01.002	2019	10	65	15.38	1.44	0.98
MEI QX, 2018, PANCREATOLOGY	10.1016/j.pan.2018.03.005	2018	10	80	12.5	1.49	1.05
ARMSTRONG H, 2018, CANCERS	10.3390/cancers10030083	2018	10	85	11.76	1.49	1.11
BUDZYNSKI J, 2014, WORLD J GASTROENTERO	10.3748/wjg.v20.i18.5212	2014	10	88	11.36	1.17	0.98
KUUGBEE ED, 2016, DIGEST DIS SCI	10.1007/s10620-016-4238-7	2016	10	121	8.26	1.31	1.46
RAJAGOPALA SV, 2017, CANCER PREV RES	10.1158/1940-6207.CAPR-16-0249	2017	10	233	4.29	1.95	1.95
ZUO T, 2018, FRONT MICROBIOL	10.3389/fmicb.2018.02247	2018	10	448	2.23	1.49	5.87
MALINEN E, 2005, AM J GASTROENTEROL	10.1111/j.1572-0241.2005.40312.x	2005	10	547	1.83	3.33	2.06
MUKHOPADHYA I, 2012, NAT REV GASTRO HEPAT	10.1038/nrgastro.2012.14	2012	10	658	1.52	1.29	1.79
GUPTA VK, 2017, FRONT MICROBIOL	10.3389/fmicb.2017.01162	2017	10	755	1.32	1.95	6.31
SERVIN AL, 2004, FEMS MICROBIOL REV	10.1016/j.femsre.2004.01.003	2004	10	904	1.11	1.11	1.02
OSAKI T, 2018, FRONT IMMUNOL	10.3389/fimmu.2018.00287	2018	9	16	56.25	1.34	0.21
ZHOU Y, 2021, HELICOBACTER	10.1111/hel.12809	2021	9	19	47.37	2.88	0.49
WU DY, 2017, INT IMMUNOPHARMACOL	10.1016/j.intimp.2016.11.032	2017	9	28	32.14	1.76	0.23
BAI XF, 2022, ARCH MICROBIOL	10.1007/s00203-022-03314-w	2022	9	30	30	4.29	1
CHEN MJ, 2021, HELICOBACTER	10.1111/hel.12857	2021	9	33	27.27	2.88	0.85
KHOSRAVI Y, 2014, PLOS ONE	10.1371/journal.pone.0112214	2014	9	37	24.32	1.06	0.41
HE C, 2016, HELICOBACTER	10.1111/hel.12297	2016	9	37	24.32	1.18	0.45
COMPARE D, 2011, DIGEST DIS	10.1159/000332967	2011	9	43	20.93	1.88	0.26
WROBLEWSKI LE, 2016, GASTROENTEROL CLIN N	10.1016/j.gtc.2016.04.010	2016	9	57	15.79	1.18	0.69
ALEXANDER SM, 2021, FRONT MICROBIOL	10.3389/fmicb.2021.713955	2021	9	66	13.64	2.88	1.7
SETHI V, 2019, GASTROENTEROLOGY	10.1053/j.gastro.2018.12.045	2019	9	79	11.39	1.3	1.19
WHISNER CM, 2019, CURR NUTR REP	10.1007/s13668-019-0257-2	2019	9	88	10.23	1.3	1.32
GOODMAN B, 2018, J PATHOL	10.1002/path.5047	2018	9	116	7.76	1.34	1.52
HU X, 2016, SCI CHINA LIFE SCI	10.1007/s11427-016-5083-9	2016	9	277	3.25	1.18	3.33
SUN MF, 2018, AGEING RES REV	10.1016/j.arr.2018.04.004	2018	9	351	2.56	1.34	4.6
KONTUREK PC, 2011, J PHYSIOL PHARMACOL		2011	9	430	2.09	1.88	2.63
DEPLANCKE B, 2001, AM J CLIN NUTR		2001	9	758	1.19	1.8	1.55
WANG LL, 2022, HELICOBACTER	10.1111/hel.12871	2022	8	15	53.33	3.82	0.5
DE ASSUMPÇAO PP, 2019, EUR J CLIN MICROBIOL	10.1007/s10096-019-03564-5	2019	8	23	34.78	1.15	0.35
KAKIUCHI T, 2021, SCI REP-UK	10.1038/s41598-020-80802-3	2021	8	24	33.33	2.56	0.62
HUANG YM, 2021, HELICOBACTER	10.1111/hel.12785	2021	8	29	27.59	2.56	0.75
MANZOOR SS, 2020, GENOME BIOL	10.1186/s13059-020-02037-9	2020	8	30	26.67	2	0.53
OHNO H, 2020, EXP MOL MED	10.1038/s12276-020-00485-8	2020	8	33	24.24	2	0.58
CHEN X, 2022, FRONT CELL INFECT MI	10.3389/fcimb.2022.914418	2022	8	37	21.62	3.82	1.23
LEAL-LOPES C, 2015, J DIABETES RES	10.1155/2015/284680	2015	8	39	20.51	1.45	0.38
KIM J, 2015, HELICOBACTER	10.1111/hel.12214	2015	8	40	20	1.45	0.39
SCHULZ C, 2016, DIGEST DIS	10.1159/000443353	2016	8	42	19.05	1.05	0.51
SMET A, 2022, CELL MOL GASTROENTER	10.1016/j.jcmgh.2021.08.013	2022	8	52	15.38	3.82	1.73
ZHI X, 2019, NANOMED-NANOTECHNOL	10.1016/j.nano.2019.102019	2019	8	53	15.09	1.15	0.8
NIU XL, 2016, J NEURAL TRANSM	10.1007/s00702-016-1612-8	2016	8	54	14.81	1.05	0.65
ZENG RJ, 2024, GUT	10.1136/gutjnl-2024-332815	2024	8	61	13.11	10.88	6.27
XIE JH, 2023, J EXTRACELL VESICLES	10.1002/jev2.12306	2023	8	97	8.25	6.19	4.61
FUKUGAITI MH, 2015, BRAZ J MICROBIOL	10.1590/S1517-838246420140665	2015	8	100	8	1.45	0.97
TSILIMIGRAS MCB, 2017, NAT MICROBIOL	10.1038/nmicrobiol.2017.8	2017	8	108	7.41	1.56	0.9
SATOH-TAKAYAMA N, 2020, IMMUNITY	10.1016/j.immuni.2020.03.002	2020	8	116	6.9	2	2.04
CHEN J, 2017, SEMIN IMMUNOL-a	10.1016/j.smim.2017.08.001	2017	8	132	6.06	1.56	1.1
GRAT M, 2016, TRANSPL P	10.1016/j.transproceed.2016.01.077	2016	8	157	5.1	1.05	1.89
SCHLOISSNIG S, 2013, NATURE	10.1038/nature11711	2013	8	662	1.21	0.74	3.72
RINTTILÄ T, 2004, J APPL MICROBIOL	10.1111/j.1365-2672.2004.02409.x	2004	8	871	0.92	0.89	0.98
DUMAS ME, 2006, P NATL ACAD SCI USA	10.1073/pnas.0601056103	2006	8	879	0.91	1.6	1.95
SELMA MV, 2009, J AGR FOOD CHEM	10.1021/jf902107d	2009	8	1041	0.77	0.84	4.29
MANNION A, 2023, GUT MICROBES	10.1080/19490976.2023.2186677	2023	7	20	35	5.41	0.95
WANG YW, 2023, FRONT ONCOL	10.3389/fonc.2023.1224669	2023	7	20	35	5.41	0.95
OSTER P, 2022, FRONT IMMUNOL	10.3389/fimmu.2022.899161	2022	7	22	31.82	3.34	0.73
BOZIKI M, 2018, NEUROCHEM INT	10.1016/j.neuint.2017.12.003	2018	7	29	24.14	1.05	0.38
RAVEGNINI G, 2020, INT J MOL SCI	10.3390/ijms21249735	2020	7	30	23.33	1.75	0.53
TÖZÜN N, 2016, J CLIN GASTROENTEROL	10.1097/MCG.0000000000000714	2016	7	33	21.21	0.92	0.4
LIATSOS C, 2022, WORLD J GASTRO ONCOL	10.4251/wjgo.v14.i5.959	2022	7	33	21.21	3.34	1.1
KHOSRAVI Y, 2015, SCI REP-UK	10.1038/srep08731	2015	7	34	20.59	1.27	0.33
HE C, 2022, HELICOBACTER	10.1111/hel.12898	2022	7	37	18.92	3.34	1.23
NETO AG, 2016, SEMIN ONCOL	10.1053/j.seminoncol.2015.09.005	2016	7	38	18.42	0.92	0.46
DOULBERIS M, 2021, INT J NEUROSCI	10.1080/00207454.2020.1738432	2021	7	49	14.29	2.24	1.27
LIU Y, 2022, INT J BIOL SCI	10.7150/ijbs.69331	2022	7	49	14.29	3.34	1.63
CHE HB, 2022, BMC CANCER	10.1186/s12885-022-10004-9	2022	7	56	12.5	3.34	1.86
ALTOBELLI A, 2019, MBIO	10.1128/mBio.00261-19	2019	7	72	9.72	1.01	1.08
RAHMAN MM, 2022, BIOMED PHARMACOTHER	10.1016/j.biopha.2022.112898	2022	7	81	8.64	3.34	2.7
DAI ZJ, 2019, INT J CANCER	10.1002/ijc.32017	2019	7	92	7.61	1.01	1.38
KIPANYULA MJ, 2013, CELL SIGNAL	10.1016/j.cellsig.2012.10.014	2013	7	96	7.29	0.65	0.54
LEJA M, 2019, HELICOBACTER	10.1111/hel.12635	2019	7	122	5.74	1.01	1.83
FREEDBERG DE, 2014, CLIN LAB MED	10.1016/j.cll.2014.08.008	2014	7	130	5.38	0.82	1.45
KAZMIERCZAK-SIEDLECKA K, 2020, GUT MICROBES	10.1080/19490976.2020.1764309	2020	7	135	5.19	1.75	2.38
HAISER HJ, 2013, PHARMACOL RES	10.1016/j.phrs.2012.07.009	2013	7	139	5.04	0.65	0.78
XIONG MH, 2017, P NATL ACAD SCI USA	10.1073/pnas.1710408114	2017	7	153	4.58	1.37	1.28
WU T, 2013, BMC GENOMICS	10.1186/1471-2164-14-669	2013	7	171	4.09	0.65	0.96
ZHANG XT, 2021, ACTA PHARM SIN B	10.1016/j.apsb.2020.09.013	2021	7	171	4.09	2.24	4.42
PAREKH PJ, 2015, CLIN TRANSL GASTROEN	10.1038/ctg.2015.16	2015	7	172	4.07	1.27	1.67
CARMODY RN, 2014, J CLIN INVEST	10.1172/JCI72335	2014	7	189	3.7	0.82	2.1
EL TEKLE G, 2023, NAT REV CANCER	10.1038/s41568-023-00594-2	2023	7	206	3.4	5.41	9.79
TAN AH, 2022, NAT REV NEUROL	10.1038/s41582-022-00681-2	2022	7	241	2.9	3.34	8.02
DIMIDI E, 2019, NUTRIENTS	10.3390/nu11081806	2019	7	493	1.42	1.01	7.42
SUZUKI S, 2021, HELICOBACTER	10.1111/hel.12851	2021	6	13	46.15	1.92	0.34
BAI XY, 2022, CHINESE MED J-PEKING	10.1097/CM9.0000000000002008	2022	6	16	37.5	2.86	0.53
LOPETUSO LR, 2018, EXPERT REV GASTROENT	10.1080/17474124.2018.1503946	2018	6	17	35.29	0.9	0.22
MAO LQ, 2021, GUT PATHOG	10.1186/s13099-021-00460-2	2021	6	21	28.57	1.92	0.54
YIN XJ, 2023, INT J NANOMED	10.2147/IJN.S405052	2023	6	23	26.09	4.64	1.09
ELGHANNAM MT, 2024, INFECTION	10.1007/s15010-023-02115-7	2024	6	23	26.09	8.16	2.37
PANEBIANCO C, 2018, CLIN CHEM LAB MED	10.1515/cclm-2017-1163	2018	6	25	24	0.9	0.33
ZHANG XL, 2020, GASTROENTEROL REP	10.1093/gastro/goaa014	2020	6	28	21.43	1.5	0.49
LIU T, 2024, NAT COMMUN	10.1038/s41467-024-45156-8	2024	6	29	20.69	8.16	2.98
RAY D, 2016, J CANCER	10.7150/jca.15480	2016	6	30	20	0.79	0.36
PLOMER M, 2020, INFECT DIS THER	10.1007/s40121-020-00333-2	2020	6	32	18.75	1.5	0.56
PERO R, 2019, BIOMOLECULES	10.3390/biom9060237	2019	6	44	13.64	0.86	0.66
SMOLKA AJ, 2017, CURR TOP MICROBIOL	10.1007/978-3-319-50520-6_10	2017	6	51	11.76	1.17	0.43
MENTIS AFA, 2019, CELL MOL LIFE SCI	10.1007/s00018-019-03044-1	2019	6	54	11.11	0.86	0.81
CHENG DD, 2017, FRONT MICROBIOL	10.3389/fmicb.2017.00743	2017	6	55	10.91	1.17	0.46
YU X, 2024, GUT MICROBES	10.1080/19490976.2024.2307542	2024	6	57	10.53	8.16	5.86
CHEN ME, 2018, J FOOD SCI	10.1111/1750-3841.14372	2018	6	58	10.34	0.9	0.76
ROWAN S, 2018, ADV EXP MED BIOL	10.1007/978-3-319-75402-4_53	2018	6	58	10.34	0.9	0.76
GORKIEWICZ G, 2018, VIRCHOWS ARCH	10.1007/s00428-017-2277-x	2018	6	59	10.17	0.9	0.77
MEMBA R, 2017, PANCREATOLOGY	10.1016/j.pan.2017.09.002	2017	6	68	8.82	1.17	0.57
RAZA MH, 2019, J CANCER RES CLIN	10.1007/s00432-018-2816-0	2019	6	75	8	0.86	1.13
HOLMES AD, 2013, J AM ACAD DERMATOL	10.1016/j.jaad.2013.08.006	2013	6	99	6.06	0.56	0.56
WALSH J, 2018, BRIT J PHARMACOL	10.1111/bph.14366	2018	6	105	5.71	0.9	1.38
DAHMUS JD, 2018, J GASTROINTEST ONCOL	10.21037/jgo.2018.04.07	2018	6	138	4.35	0.9	1.81
AGAGÜNDÜZ D, 2023, FRONT PHARMACOL	10.3389/fphar.2023.1130562	2023	6	140	4.29	4.64	6.65
JOHNSTON BC, 2011, COCHRANE DB SYST REV	10.1002/14651858.CD004827.pub3	2011	6	145	4.14	1.26	0.89
PENG C, 2020, FRONT IMMUNOL	10.3389/fimmu.2020.01387	2020	6	182	3.3	1.5	3.2
HERVERT-HERNÁNDEZ D, 2011, FOOD REV INT	10.1080/87559129.2010.535233	2011	6	209	2.87	1.26	1.28
CHEN J, 2017, SEMIN IMMUNOL	10.1016/j.smim.2017.09.006	2017	6	221	2.71	1.17	1.85
ARZANI M, 2020, J HEADACHE PAIN	10.1186/s10194-020-1078-9	2020	6	264	2.27	1.5	4.65
POTGIETER M, 2015, FEMS MICROBIOL REV	10.1093/femsre/fuv013	2015	6	304	1.97	1.09	2.95
CHEN J, 2024, HELICOBACTER	10.1111/hel.13077	2024	5	5	100	6.8	0.51
YAP TWC, 2015, PLOS ONE	10.1371/journal.pone.0135771	2015	5	9	55.56	0.91	0.09
MURAD HA, 2016, ACTA GASTRO-ENT BELG		2016	5	9	55.56	0.66	0.11
HE F, 2022, EVID-BASED COMPL ALT	10.1155/2022/5834293	2022	5	10	50	2.38	0.33
KATSINELOS T, 2020, CURR MOL MED	10.2174/1566524019666190917125917	2020	5	12	41.67	1.25	0.21
MIAO YY, 2022, J ONCOL	10.1155/2022/9971619	2022	5	12	41.67	2.38	0.4
BALANI GF, 2023, WORLD J GASTROENTERO	10.3748/wjg.v29.i30.4604	2023	5	12	41.67	3.87	0.57
MARTÍN-NÚNEZ GM, 2021, FRONT MED-LAUSANNE	10.3389/fmed.2021.712908	2021	5	14	35.71	1.6	0.36
PEREIRA-MARQUES J, 2021, BEST PRACT RES CL GA	10.1016/j.bpg.2021.101734	2021	5	14	35.71	1.6	0.36
PAPPAS-GOGOS G, 2022, CANCERS	10.3390/cancers14082039	2022	5	14	35.71	2.38	0.47
YE ZN, 2020, GASTROENT RES PRACT	10.1155/2020/8825189	2020	5	16	31.25	1.25	0.28
CUI MY, 2022, BMC MICROBIOL	10.1186/s12866-022-02732-6	2022	5	18	27.78	2.38	0.6
WU DY, 2020, INT IMMUNOPHARMACOL	10.1016/j.intimp.2019.106026	2020	5	20	25	1.25	0.35
CHEN ZH, 2024, GUT MICROBES	10.1080/19490976.2024.2313770	2024	5	20	25	6.8	2.06
LIU C, 2023, ADV FUNCT MATER	10.1002/adfm.202300682	2023	5	23	21.74	3.87	1.09
HU Y, 2022, FRONT CELL INFECT MI	10.3389/fcimb.2022.881968	2022	5	24	20.83	2.38	0.8
YU Q, 2015, MEDICINE	10.1097/MD.0000000000001773	2015	5	25	20	0.91	0.24
ZHANG C, 2017, HEMATOL ONCOL CLIN N	10.1016/j.hoc.2017.01.002	2017	5	25	20	0.98	0.21
LI S, 2020, LIFE SCI	10.1016/j.lfs.2020.118200	2020	5	25	20	1.25	0.44
LUO PP, 2021, ANTIMICROB AGENTS CH	10.1128/AAC.01921-20	2021	5	26	19.23	1.6	0.67
GUO YJ, 2022, GUT PATHOG	10.1186/s13099-022-00486-0	2022	5	28	17.86	2.38	0.93
SAXENA A, 2020, J BIOSCIENCES	10.1007/s12038-020-00078-7	2020	5	29	17.24	1.25	0.51
HOLD GL, 2019, CURR TOP MICROBIOL	10.1007/978-3-030-15138-6_12	2019	5	31	16.13	0.72	0.47
WANG MQ, 2023, FRONT IMMUNOL	10.3389/fimmu.2023.1183331	2023	5	32	15.63	3.87	1.52
NAYYAR A, 2020, HUM GENOMICS	10.1186/s40246-020-00257-5	2020	5	33	15.15	1.25	0.58
CHEN CC, 2021, APPL MICROBIOL BIOT	10.1007/s00253-021-11358-z	2021	5	33	15.15	1.6	0.85
NABAVI-RAD A, 2023, TRENDS MICROBIOL	10.1016/j.tim.2023.04.001	2023	5	33	15.15	3.87	1.57
LIOU JM, 2019, CANCERS	10.3390/cancers11050593	2019	5	35	14.29	0.72	0.53
LAM SY, 2017, BEST PRACT RES CL GA	10.1016/j.bpg.2017.09.010	2017	5	37	13.51	0.98	0.31
GORLÉ N, 2021, FRONT IMMUNOL	10.3389/fimmu.2020.584165	2021	5	38	13.16	1.6	0.98
CIANCI R, 2019, INT J MOL SCI	10.3390/ijms20030501	2019	5	42	11.9	0.72	0.63
CHATTOPADHYAY I, 2022, DIS MARKERS	10.1155/2022/2941248	2022	5	44	11.36	2.38	1.46
RUSSO E, 2016, THER ADV GASTROENTER	10.1177/1756283X16635082	2016	5	50	10	0.66	0.6
BAIM AD, 2019, EXP BIOL MED	10.1177/1535370218813616	2019	5	50	10	0.72	0.75
LIOU JM, 2023, LANCET GASTROENTEROL	10.1016/S2468-1253(22)00384-3	2023	5	50	10	3.87	2.38
MARTINSEN TC, 2019, INT J MOL SCI	10.3390/ijms20236031	2019	5	55	9.09	0.72	0.83
LAI YK, 2024, ACTA PHARM SIN B	10.1016/j.apsb.2024.03.014	2024	5	63	7.94	6.8	6.48
SADREKARIMI H, 2022, J TRANSL MED	10.1186/s12967-022-03492-7	2022	5	86	5.81	2.38	2.86
PISCIONE M, 2021, FRONT MICROBIOL	10.3389/fmicb.2021.630852	2021	5	91	5.49	1.6	2.35
JAIN T, 2021, FRONT IMMUNOL	10.3389/fimmu.2021.622064	2021	5	111	4.5	1.6	2.87
ZHANG JH, 2018, DRUG METAB REV	10.1080/03602532.2018.1497647	2018	5	113	4.42	0.75	1.48
FU PF, 2020, ACS CHEM NEUROSCI	10.1021/acschemneuro.9b00607	2020	5	121	4.13	1.25	2.13
DE ALMEIDA CV, 2018, THER ADV GASTROENTER	10.1177/1756284818783606	2018	5	130	3.85	0.75	1.7
CAPURSO G, 2017, BEST PRACT RES CL GA	10.1016/j.bpg.2017.10.006	2017	5	136	3.68	0.98	1.14
LIANG DC, 2018, GUT PATHOG	10.1186/s13099-018-0230-4	2018	5	147	3.4	0.75	1.93
ZHANG ZY, 2019, SIGNAL TRANSDUCT TAR	10.1038/s41392-019-0074-5	2019	5	181	2.76	0.72	2.72
HIDALGO-CANTABRANA C, 2017, MICROBIOL SPECTR	10.1128/microbiolspec.BAD-0010-2016	2017	5	258	1.94	0.98	2.16
JIA W, 2008, NAT REV DRUG DISCOV	10.1038/nrd2505	2008	5	378	1.32	1.2	2.44
ZHAO Z, 2021, MICROBIOME	10.1186/s40168-021-01107-9	2021	5	400	1.25	1.6	10.33
PORRAS D, 2017, FREE RADICAL BIO MED	10.1016/j.freeradbiomed.2016.11.037	2017	5	429	1.17	0.98	3.59
DUDA-CHODAK A, 2015, EUR J NUTR	10.1007/s00394-015-0852-y	2015	5	451	1.11	0.91	4.38
COLLINS SM, 2009, GASTROENTEROLOGY	10.1053/j.gastro.2009.01.075	2009	5	453	1.1	0.53	1.87
QIAO YQ, 2024, SMALL	10.1002/smll.202306909	2024	4	7	57.14	5.44	0.72
DORE MP, 2022, NUTRIENTS	10.3390/nu14142789	2022	4	13	30.77	1.91	0.43
GODAY A, 2018, OBES SURG	10.1007/s11695-018-3170-7	2018	4	14	28.57	0.6	0.18
IIZASA H, 2015, WORLD J GASTROENTERO	10.3748/wjg.v21.i40.11450	2015	4	16	25	0.73	0.16
WIZENTY J, 2025, NAT REV GASTRO HEPAT	10.1038/s41575-025-01042-2	2025	4	17	23.53	23.75	5.71
NG QX, 2019, WORLD J GASTROENTERO	10.3748/wjg.v25.i37.5702	2019	4	19	21.05	0.58	0.29
LAPIDOT Y, 2021, HELICOBACTER	10.1111/hel.12854	2021	4	19	21.05	1.28	0.49
ZHONG YF, 2021, ARCH IRAN MED	10.34172/aim.2021.44	2021	4	19	21.05	1.28	0.49
HUANG RX, 2020, SCI TOTAL ENVIRON	10.1016/j.scitotenv.2020.141030	2020	4	20	20	1	0.35
WANG LL, 2023, NAT COMMUN	10.1038/s41467-023-37975-y	2023	4	20	20	3.09	0.95
ARCHIBUGI L, 2018, J CLIN GASTROENTEROL	10.1097/MCG.0000000000001092	2018	4	21	19.05	0.6	0.28
CIERNIKOVA S, 2020, BIOMEDICINES	10.3390/biomedicines8120565	2020	4	21	19.05	1	0.37
KOUNTOURAS J, 2023, MEDICINA-LITHUANIA	10.3390/medicina59030504	2023	4	21	19.05	3.09	1
WHITE B, 2021, WORLD J GASTROENTERO	10.3748/wjg.v27.i33.5575	2021	4	22	18.18	1.28	0.57
PEZZINO S, 2023, INT J MOL SCI	10.3390/ijms24021166	2023	4	22	18.18	3.09	1.05
DARDIOTIS E, 2020, EUR J CLIN INVEST	10.1111/eci.13218	2020	4	24	16.67	1	0.42
TONNEAU M, 2022, ONCOIMMUNOLOGY	10.1080/2162402X.2022.2096535	2022	4	24	16.67	1.91	0.8
GAO XX, 2008, HELICOBACTER	10.1111/j.1523-5378.2008.00590.x	2008	4	27	14.81	0.96	0.17
JEONG JY, 2020, CANCERS	10.3390/cancers12092346	2020	4	28	14.29	1	0.49
GUERRA-VALLE M, 2022, ANTIOXIDANTS-BASEL	10.3390/antiox11010109	2022	4	33	12.12	1.91	1.1
SEABRA CL, 2018, EUR J PHARM BIOPHARM	10.1016/j.ejpb.2018.02.030	2018	4	37	10.81	0.6	0.49
PARK H, 2020, FRONT MICROBIOL	10.3389/fmicb.2020.00420	2020	4	37	10.81	1	0.65
KYBURZ A, 2019, J ALLERGY CLIN IMMUN	10.1016/j.jaci.2018.07.046	2019	4	41	9.76	0.58	0.62
INAMURA K, 2020, SEMIN CANCER BIOL	10.1016/j.semcancer.2019.12.026	2020	4	43	9.3	1	0.76
MAGAHIS PT, 2023, J IMMUNOTHER CANCER	10.1136/jitc-2023-007699	2023	4	43	9.3	3.09	2.04
HU J, 2023, HELICOBACTER	10.1111/hel.12970	2023	4	43	9.3	3.09	2.04
DOBBS SM, 2016, J NEUROVIROL	10.1007/s13365-015-0357-8	2016	4	45	8.89	0.53	0.54
BARTENEVA NS, 2017, BBA-REV CANCER	10.1016/j.bbcan.2017.06.005	2017	4	45	8.89	0.78	0.38
O'CONNOR A, 2019, HELICOBACTER	10.1111/hel.12640	2019	4	45	8.89	0.58	0.68
AXELRAD JE, 2020, ALIMENT PHARM THER	10.1111/apt.15770	2020	4	49	8.16	1	0.86
KHAN AA, 2012, BBA-REV CANCER	10.1016/j.bbcan.2012.05.005	2012	4	51	7.84	0.52	0.14
SHAHANAVAJ K, 2015, EXPERT REV ANTICANC	10.1586/14737140.2015.992785	2015	4	51	7.84	0.73	0.5
ZHU RQ, 2021, ADV SCI	10.1002/advs.202003542	2021	4	52	7.69	1.28	1.34
AVRIL M, 2021, GUT MICROBES	10.1080/19490976.2021.1941710	2021	4	53	7.55	1.28	1.37
MIMA K, 2017, SURG ONCOL	10.1016/j.suronc.2017.07.011	2017	4	57	7.02	0.78	0.48
FAN NG, 2018, FRONT MICROBIOL	10.3389/fmicb.2018.00073	2018	4	58	6.9	0.6	0.76
JONKERS D, 2007, ALIMENT PHARM THER	10.1111/j.1365-2036.2007.03480.x	2007	4	62	6.45	0.33	0.13
KUMAR S, 2021, PATHOGENS	10.3390/pathogens10091099	2021	4	63	6.35	1.28	1.63
MACKE L, 2020, ALIMENT PHARM THER	10.1111/apt.15604	2020	4	65	6.15	1	1.14
SAEED NK, 2022, WORLD J GASTROENTERO	10.3748/wjg.v28.i18.1875	2022	4	67	5.97	1.91	2.23
MORGILLO F, 2018, NEOPLASIA	10.1016/j.neo.2018.05.002	2018	4	69	5.8	0.6	0.9
ALVERDY JC, 2017, BRIT J SURG	10.1002/bjs.10405	2017	4	71	5.63	0.78	0.59
NAPOLITANO P, 2021, ANN MED	10.1080/07853890.2021.1925150	2021	4	73	5.48	1.28	1.88
CHIU HF, 2021, MOLECULES	10.3390/molecules26072090	2021	4	76	5.26	1.28	1.96
JAYE K, 2022, GUT MICROBES	10.1080/19490976.2022.2038865	2022	4	77	5.19	1.91	2.56
DALAL N, 2021, J CANCER RES CLIN	10.1007/s00432-021-03729-w	2021	4	78	5.13	1.28	2.01
WANG YC, 2019, MOL CANCER	10.1186/s12943-019-1103-2	2019	4	82	4.88	0.58	1.23
YU AQ, 2016, NUTR CANCER	10.1080/01635581.2016.1158300	2016	4	85	4.71	0.53	1.02
ALTHANI AA, 2016, J CELL PHYSIOL	10.1002/jcp.25284	2016	4	87	4.6	0.53	1.05
STECHER B, 2013, FEMS MICROBIOL REV	10.1111/1574-6976.12024	2013	4	88	4.55	0.37	0.5
MANTEGAZZA C, 2018, PHARMACOL RES	10.1016/j.phrs.2017.08.001	2018	4	97	4.12	0.6	1.27
CÁMARA-LEMARROY CR, 2016, WORLD J GASTROENTERO	10.3748/wjg.v22.i36.8149	2016	4	102	3.92	0.53	1.23
LIMPHAIBOOL N, 2019, FRONT NEUROL	10.3389/fneur.2019.00652	2019	4	112	3.57	0.58	1.68
UBEDA C, 2012, TRENDS IMMUNOL	10.1016/j.it.2012.05.003	2012	4	267	1.5	0.52	0.73
JANNEY A, 2020, NATURE	10.1038/s41586-020-2729-3	2020	4	313	1.28	1	5.51
EARLE KA, 2015, CELL HOST MICROBE	10.1016/j.chom.2015.09.002	2015	4	333	1.2	0.73	3.23
TRUONG DT, 2017, GENOME RES	10.1101/gr.216242.116	2017	4	515	0.78	0.78	4.31
GAVRISH E, 2014, ANTIMICROB AGENTS CH	10.1128/AAC.02573-13	2014	3	8	37.5	0.35	0.09
WANG Y, 2022, FRONT CELL INFECT MI	10.3389/fcimb.2022.865320	2022	3	8	37.5	1.43	0.27
TOHUMCU E, 2024, ANTIBIOTICS-BASEL	10.3390/antibiotics13070584	2024	3	8	37.5	4.08	0.82
TSAI CF, 2021, HELICOBACTER	10.1111/hel.12824	2021	3	9	33.33	0.96	0.23
CHITAS R, 2022, PHARMACEUTICS	10.3390/pharmaceutics14122745	2022	3	9	33.33	1.43	0.3
MATHEBELA P, 2022, INT J MOL SCI	10.3390/ijms232213750	2022	3	9	33.33	1.43	0.3
LI YZ, 2022, FRONT MICROBIOL	10.3389/fmicb.2022.987763	2022	3	10	30	1.43	0.33
HE CX, 2022, BIOMED RES INT-UK	10.1155/2022/8607671	2022	3	10	30	1.43	0.33
BRETTO E, 2024, ANTIBIOTICS-BASEL	10.3390/antibiotics13030267	2024	3	10	30	4.08	1.03
MIZUKAMI K, 2023, WORLD J GASTROENTERO	10.3748/wjg.v29.i4.692	2023	3	11	27.27	2.32	0.52
WU MJ, 2024, CANCERS	10.3390/cancers16203547	2024	3	11	27.27	4.08	1.13
WASKITO LA, 2022, GUT PATHOG	10.1186/s13099-022-00494-0	2022	3	12	25	1.43	0.4
BARYSHNIKOVA NV, 2023, WORLD J CLIN CASES	10.12998/wjcc.v11.i20.4740	2023	3	12	25	2.32	0.57
BINDA C, 2023, CANCERS	10.3390/cancers15010001	2023	3	12	25	2.32	0.57
MURATA M, 2018, HELICOBACTER	10.1111/hel.12543	2018	3	13	23.08	0.45	0.17
SUÁREZ-JARAMILLO A, 2020, HELICOBACTER	10.1111/hel.12753	2020	3	13	23.08	0.75	0.23
OOSTERLINCK B, 2023, MICROBIOME	10.1186/s40168-023-01534-w	2023	3	13	23.08	2.32	0.62
ARAI J, 2021, BIOLOGY-BASEL	10.3390/biology10060455	2021	3	14	21.43	0.96	0.36
JU Z, 2022, ACS CHEM NEUROSCI	10.1021/acschemneuro.2c00082	2022	3	14	21.43	1.43	0.47
WANG YW, 2024, FRONT CELL INFECT MI	10.3389/fcimb.2024.1397466	2024	3	14	21.43	4.08	1.44
WONG KI, 2024, CHEM ENG J	10.1016/j.cej.2024.149287	2024	3	14	21.43	4.08	1.44
MOLES L, 2017, FRONT NUTR	10.3389/fnut.2017.00012	2017	3	15	20	0.59	0.13
YU ZH, 2023, BMC MICROBIOL	10.1186/s12866-023-02782-4	2023	3	15	20	2.32	0.71
ROSANIA R, 2018, J GASTROINTEST LIVER	10.15403/jgld.2014.1121.272.hpy	2018	3	16	18.75	0.45	0.21
FRANCISCO AJ, 2022, BIOMED RES INT	10.1155/2022/9943158	2022	3	16	18.75	1.43	0.53
FITZGERALD J, 2022, GUT MICROBES	10.1080/19490976.2022.2094664	2022	3	18	16.67	1.43	0.6
CHAI YH, 2023, MICROORGANISMS	10.3390/microorganisms11051240	2023	3	18	16.67	2.32	0.86
YARAHMADI A, 2024, FRONT ONCOL	10.3389/fonc.2023.1344328	2024	3	18	16.67	4.08	1.85
WEI BR, 2024, IMMUN AGEING	10.1186/s12979-023-00404-1	2024	3	18	16.67	4.08	1.85
RAO BC, 2021, FRONT PHYSIOL	10.3389/fphys.2021.715536	2021	3	19	15.79	0.96	0.49
ZHOU YN, 2024, SMALL	10.1002/smll.202308286	2024	3	19	15.79	4.08	1.95
YANG QY, 2022, FRONT CELL INFECT MI	10.3389/fcimb.2022.872019	2022	3	23	13.04	1.43	0.77
ZHONG Z, 2023, FRONT NEUROL	10.3389/fneur.2023.1046910	2023	3	23	13.04	2.32	1.09
LIU ZY, 2024, J EXP CLIN CANC RES	10.1186/s13046-024-03034-7	2024	3	23	13.04	4.08	2.37
NAIR MRB, 2016, FRONT MICROBIOL	10.3389/fmicb.2016.01148	2016	3	24	12.5	0.39	0.29
RAHMAN RA, 2021, CANCERS	10.3390/cancers13153779	2021	3	24	12.5	0.96	0.62
ROSENBAUM JT, 2016, JPN J OPHTHALMOL	10.1007/s10384-015-0416-y	2016	3	25	12	0.39	0.3
PENG C, 2021, APPL MICROBIOL BIOT	10.1007/s00253-021-11165-6	2021	3	26	11.54	0.96	0.67
DENG GY, 2022, ACS APPL MATER INTER	10.1021/acsami.1c23342	2022	3	26	11.54	1.43	0.87
LIN D, 2015, EVOL APPL	10.1111/eva.12231	2015	3	27	11.11	0.55	0.26
KRUPA A, 2021, INT J MOL SCI	10.3390/ijms22073394	2021	3	27	11.11	0.96	0.7
HUANG L, 2023, MOL ASPECTS MED	10.1016/j.mam.2023.101221	2023	3	27	11.11	2.32	1.28
KASHYAP S, 2022, SEMIN CANCER BIOL	10.1016/j.semcancer.2021.04.020	2022	3	29	10.34	1.43	0.97
WANG D, 2021, INT J BIOL SCI	10.7150/ijbs.51376	2021	3	30	10	0.96	0.77
XIAO X, 2024, GUT	10.1136/gutjnl-2023-330883	2024	3	32	9.38	4.08	3.29
PROAL AD, 2014, DISCOV MED		2014	3	33	9.09	0.35	0.37
RAJANI C, 2018, CLIN SCI	10.1042/CS20171328	2018	3	33	9.09	0.45	0.43
KRONSTEINER B, 2016, GUT MICROBES	10.1080/19490976.2015.1116673	2016	3	34	8.82	0.39	0.41
ZHOU XZ, 2022, FRONT ONCOL	10.3389/fonc.2022.933407	2022	3	35	8.57	1.43	1.16
KORETZ RL, 2018, AM J GASTROENTEROL	10.1038/s41395-018-0138-0	2018	3	40	7.5	0.45	0.52
SEDZIKOWSKA A, 2021, INT J MOL SCI	10.3390/ijms222413440	2021	3	41	7.32	0.96	1.06
DYLAG K, 2014, CURR PHARM DESIGN	10.2174/13816128113199990422	2014	3	46	6.52	0.35	0.51
LIU CJ, 2020, THROMB RES	10.1016/j.thromres.2020.03.012	2020	3	49	6.12	0.75	0.86
KISS B, 2020, CANCERS	10.3390/cancers12051068	2020	3	49	6.12	0.75	0.86
SUEZ J, 2020, GUT MICROBES	10.1080/19490976.2019.1586039	2020	3	52	5.77	0.75	0.92
XUE W, 2021, FRONT CELL INFECT MI	10.3389/fcimb.2021.759333	2021	3	53	5.66	0.96	1.37
AXELRAD JE, 2021, THER ADV GASTROENTER	10.1177/17562848211004493	2021	3	55	5.45	0.96	1.42
VIRILI C, 2015, ENDOCRINE	10.1007/s12020-014-0509-2	2015	3	65	4.62	0.55	0.63
AZEVEDO MM, 2020, INT J MOL SCI	10.3390/ijms21093115	2020	3	71	4.23	0.75	1.25
MADDI A, 2019, J THORAC DIS	10.21037/jtd.2018.12.88	2019	3	72	4.17	0.43	1.08
CIOCAN D, 2018, SCI REP-UK	10.1038/s41598-018-23146-3	2018	3	73	4.11	0.45	0.96
ABUQWIDER J, 2022, MICROORGANISMS	10.3390/microorganisms10030522	2022	3	74	4.05	1.43	2.46
CHIANG HL, 2019, J MOV DISORD	10.14802/jmd.18067	2019	3	81	3.7	0.43	1.22
DOULBERIS M, 2017, METABOLISM	10.1016/j.metabol.2017.03.013	2017	3	85	3.53	0.59	0.71
ROWLAND I, 2010, GUT MICROBES	10.4161/gmic.1.6.13610	2010	3	86	3.49	0.2	0.46
PARIDA S, 2019, BBA-REV CANCER	10.1016/j.bbcan.2019.04.001	2019	3	90	3.33	0.43	1.35
CIRES MJ, 2017, FRONT NUTR	10.3389/fnut.2016.00057	2017	3	94	3.19	0.59	0.79
WANG F, 2017, SCI REP-UK	10.1038/s41598-017-08127-2	2017	3	96	3.13	0.59	0.8
PIETROIUSTI A, 2016, TOXICOL APPL PHARM	10.1016/j.taap.2015.12.017	2016	3	102	2.94	0.39	1.23
YU ZT, 2016, J NUTR	10.3945/jn.116.230706	2016	3	105	2.86	0.39	1.26
PASQUEREAU-KOTULA E, 2018, FRONT MICROBIOL	10.3389/fmicb.2018.00614	2018	3	109	2.75	0.45	1.43
VIDELOCK EJ, 2012, ALIMENT PHARM THER	10.1111/j.1365-2036.2012.05104.x	2012	3	112	2.68	0.39	0.31
ELFIL M, 2020, MOVEMENT DISORD	10.1002/mds.28004	2020	3	112	2.68	0.75	1.97
VARANKOVICH NV, 2015, FRONT MICROBIOL	10.3389/fmicb.2015.00685	2015	3	118	2.54	0.55	1.15
WOLVERS D, 2010, J NUTR	10.3945/jn.109.113753	2010	3	122	2.46	0.2	0.66
PLIESKATT JL, 2013, FASEB J	10.1096/fj.13-232751	2013	3	125	2.4	0.28	0.7
SHA SM, 2013, DIAGN MICR INFEC DIS	10.1016/j.diagmicrobio.2012.11.022	2013	3	128	2.34	0.28	0.72
COLLADO MC, 2009, CURR DRUG METAB	10.2174/138920009787048437	2009	3	169	1.78	0.32	0.7
MORAN AP, 2011, GUT	10.1136/gut.2010.212704	2011	3	191	1.57	0.63	1.17
DI CERBO A, 2016, J CLIN PATHOL	10.1136/jclinpath-2015-202976	2016	3	207	1.45	0.39	2.49
COLLINS SL, 2020, ACTA PHARM SIN B	10.1016/j.apsb.2019.12.001	2020	3	231	1.3	0.75	4.07
LAM V, 2012, FASEB J	10.1096/fj.11-197921	2012	3	253	1.19	0.39	0.69
CHEN B, 2022, FRONT CELL INFECT MI	10.3389/fcimb.2022.913384	2022	2	2	100	0.95	0.07
CHEN Z, 2025, FRONT CELL INFECT MI	10.3389/fcimb.2025.1563061	2025	2	2	100	11.88	0.67
ZHAO JT, 2024, HELICOBACTER	10.1111/hel.13079	2024	2	4	50	2.72	0.41
HEIDARY M, 2025, FRONT ONCOL	10.3389/fonc.2024.1495596	2025	2	4	50	11.88	1.34
LI SN, 2022, FRONT ONCOL	10.3389/fonc.2022.1047015	2022	2	5	40	0.95	0.17
EL AMROUSY D, 2023, J BIOSCIENCES	10.1007/s12038-023-00387-7	2023	2	5	40	1.55	0.24
DU LJ, 2024, DIGEST DIS	10.1159/000527047	2024	2	5	40	2.72	0.51
ZHENG YT, 2025, J CONTROL RELEASE	10.1016/j.jconrel.2025.01.054	2025	2	5	40	11.88	1.68
KAKIUCHI T, 2021, BMJ OPEN	10.1136/bmjopen-2020-047941	2021	2	6	33.33	0.64	0.15
LI MJ, 2022, MICROBIOL SPECTR	10.1128/spectrum.00645-21	2022	2	6	33.33	0.95	0.2
NAKANO T, 2023, DIGEST DIS SCI	10.1007/s10620-023-08154-2	2023	2	6	33.33	1.55	0.29
ZHANG WX, 2023, ADV SCI	10.1002/advs.202301724	2023	2	7	28.57	1.55	0.33
SHARMA P, 2023, 3 BIOTECH	10.1007/s13205-023-03734-5	2023	2	7	28.57	1.55	0.33
TAWFIK SA, 2023, PATHOGENS	10.3390/pathogens12060832	2023	2	7	28.57	1.55	0.33
ELANGOVAN A, 2019, EXPERT OPIN BIOL TH	10.1080/14712598.2019.1673725	2019	2	8	25	0.29	0.12
TENG GG, 2020, BIOMED RES INT-UK	10.1155/2020/4936318	2020	2	8	25	0.5	0.14
PARK JM, 2021, J CLIN BIOCHEM NUTR	10.3164/jcbn.20-123	2021	2	8	25	0.64	0.21
GUPTA I, 2022, CANCERS	10.3390/cancers14122964	2022	2	8	25	0.95	0.27
LU DP, 2022, FRONT MED-LAUSANNE	10.3389/fmed.2021.706036	2022	2	8	25	0.95	0.27
CIFUENTES SG, 2022, HELICOBACTER	10.1111/hel.12870	2022	2	8	25	0.95	0.27
SHEN S, 2022, J PARKINSON DIS	10.3233/JPD-212929	2022	2	8	25	0.95	0.27
LI Y, 2024, CHINESE MED J-PEKING	10.1097/CM9.0000000000003348	2024	2	8	25	2.72	0.82
LIN XY, 2024, HELICOBACTER	10.1111/hel.13151	2024	2	8	25	2.72	0.82
OVERSTREET AMC, 2021, SCI REP-UK	10.1038/s41598-021-88928-8	2021	2	9	22.22	0.64	0.23
MIRI AH, 2022, FRONT PHARMACOL	10.3389/fphar.2022.917184	2022	2	9	22.22	0.95	0.3
HU Y, 2025, LANCET MICROBE	10.1016/j.lanmic.2024.100975	2025	2	9	22.22	11.88	3.02
HAN SG, 2023, FOOD SCI ANIM RESOUR	10.5851/kosfa.2023.e34	2023	2	10	20	1.55	0.48
KORI M, 2018, HELICOBACTER	10.1111/hel.12524	2018	2	11	18.18	0.3	0.14
MUGENGANA AK, 2021, ACS INFECT DIS	10.1021/acsinfecdis.0c00300	2021	2	11	18.18	0.64	0.28
SUN M, 2024, NEUROBIOL DIS	10.1016/j.nbd.2024.106458	2024	2	11	18.18	2.72	1.13
SITARAMAN R, 2015, FRONT MICROBIOL	10.3389/fmicb.2015.00578	2015	2	12	16.67	0.36	0.12
YANG H, 2024, FOODS	10.3390/foods13121851	2024	2	12	16.67	2.72	1.23
BOZIKI M, 2021, NEUROCHEM INT	10.1016/j.neuint.2020.104938	2021	2	13	15.38	0.64	0.34
KAMANKESH M, 2024, SMALL	10.1002/smll.202302532	2024	2	13	15.38	2.72	1.34
ROSSI M, 2012, HELICOBACTER	10.1111/j.1523-5378.2012.00984.x	2012	2	14	14.29	0.26	0.04
GUNATHILAKE M, 2021, NUTRIENTS	10.3390/nu13082692	2021	2	14	14.29	0.64	0.36
HUANG MH, 2021, MICROB CELL FACT	10.1186/s12934-021-01525-2	2021	2	14	14.29	0.64	0.36
DONABEDIAN P, 2022, OPHTHALMIC RES	10.1159/000519457	2022	2	15	13.33	0.95	0.5
RAOUL P, 2024, INT J MOL SCI	10.3390/ijms25031679	2024	2	15	13.33	2.72	1.54
MOAYYEDI P, 2012, CURR OPIN GASTROEN	10.1097/MOG.0b013e328358ad9b	2012	2	16	12.5	0.26	0.04
KAAKOUSH NO, 2016, FEMS MICROBIOL ECOL	10.1093/femsec/fiw161	2016	2	16	12.5	0.26	0.19
WU DY, 2021, J FUNCT FOODS	10.1016/j.jff.2021.104611	2021	2	17	11.76	0.64	0.44
ZI ML, 2022, FRONT MICROBIOL	10.3389/fmicb.2022.1010465	2022	2	17	11.76	0.95	0.57
VANNUCCI L, 2009, J IMMUNOTOXICOL	10.3109/15476910903334343	2009	2	18	11.11	0.21	0.07
KICH DM, 2016, NUTR HOSP	10.20960/nh.806	2016	2	18	11.11	0.26	0.22
OKAMOTO K, 2018, FRONT IMMUNOL	10.3389/fimmu.2018.00918	2018	2	18	11.11	0.3	0.24
SONNENBERG A, 2020, COLORECTAL DIS	10.1111/codi.14968	2020	2	18	11.11	0.5	0.32
BI HK, 2016, CELL CHEM BIOL	10.1016/j.chembiol.2016.10.007	2016	2	19	10.53	0.26	0.23
CERVANTES J, 2017, PATHOG DIS	10.1093/femspd/ftx097	2017	2	19	10.53	0.39	0.16
SEARLE T, 2020, AUSTRALAS J DERMATOL	10.1111/ajd.13401	2020	2	19	10.53	0.5	0.33
LI MT, 2022, CURR ONCOL	10.3390/curroncol29080417	2022	2	19	10.53	0.95	0.63
SUERBAUM S, 2022, MBIO	10.1128/mbio.03755-21	2022	2	19	10.53	0.95	0.63
HAQUE S, 2022, SEMIN CANCER BIOL	10.1016/j.semcancer.2021.06.024	2022	2	21	9.52	0.95	0.7
MARTEAU P, 2011, DIGEST DIS	10.1159/000323879	2011	2	22	9.09	0.42	0.13
RUEDA-ROBLES A, 2021, PATHOGENS	10.3390/pathogens10070875	2021	2	22	9.09	0.64	0.57
CHEN J, 2023, AM J PATHOL	10.1016/j.ajpath.2023.06.015	2023	2	22	9.09	1.55	1.05
SALMINEN S, 2006, ASIA PAC J CLIN NUTR		2006	2	23	8.7	0.4	0.05
FAYED B, 2023, INT J BIOL MACROMOL	10.1016/j.ijbiomac.2023.126706	2023	2	23	8.7	1.55	1.09
BOYLAN MR, 2014, CLIN GASTROENTEROL H	10.1016/j.cgh.2014.03.021	2014	2	24	8.33	0.23	0.27
CAO CH, 2024, PHARMACOL RES	10.1016/j.phrs.2024.107321	2024	2	24	8.33	2.72	2.47
AGAH S, 2020, J FUNCT FOODS	10.1016/j.jff.2020.103902	2020	2	25	8	0.5	0.44
BELLOTTI R, 2021, CANCERS	10.3390/cancers13143431	2021	2	26	7.69	0.64	0.67
RASTOGI YR, 2020, INT J MOL SCI	10.3390/ijms21093212	2020	2	27	7.41	0.5	0.48
BINDA C, 2022, MICROORGANISMS	10.3390/microorganisms10020312	2022	2	27	7.41	0.95	0.9
KAZMIERCZAK-SIEDLECKA K, 2022, GASTRIC CANCER	10.1007/s10120-021-01260-y	2022	2	27	7.41	0.95	0.9
GUNNING AP, 2016, INT J MOL SCI	10.3390/ijms17111854	2016	2	28	7.14	0.26	0.34
AMATYA SB, 2021, CANCERS	10.3390/cancers13215450	2021	2	28	7.14	0.64	0.72
WATANABE J, 2021, J CLIN MED	10.3390/jcm10050904	2021	2	28	7.14	0.64	0.72
MUNOZ-PINTO MF, 2021, AGEING RES REV	10.1016/j.arr.2021.101396	2021	2	29	6.9	0.64	0.75
CONTRERAS AV, 2016, FRONT PHYSIOL	10.3389/fphys.2016.00606	2016	2	31	6.45	0.26	0.37
YU DH, 2021, INT J MOL SCI	10.3390/ijms222312661	2021	2	34	5.88	0.64	0.88
ALFONSETTI M, 2022, NUTRIENTS	10.3390/nu14020380	2022	2	34	5.88	0.95	1.13
XIAO L, 2020, MEDICINE	10.1097/MD.0000000000019698	2020	2	35	5.71	0.5	0.62
KAN JT, 2020, EUR J NUTR	10.1007/s00394-019-02020-6	2020	2	36	5.56	0.5	0.63
LAI CH, 2022, FRONT IMMUNOL	10.3389/fimmu.2022.916848	2022	2	36	5.56	0.95	1.2
LI F, 2015, J PROTEOME RES	10.1021/pr5013152	2015	2	37	5.41	0.36	0.36
GOVERS C, 2018, NUTR REV	10.1093/nutrit/nux039	2018	2	38	5.26	0.3	0.5
YEMULA N, 2021, J PARKINSON DIS	10.3233/JPD-212707	2021	2	40	5	0.64	1.03
CIERNIKOVA S, 2022, FRONT ONCOL	10.3389/fonc.2022.1063100	2022	2	40	5	0.95	1.33
NADATANI Y, 2019, SCI REP-UK	10.1038/s41598-019-53559-7	2019	2	41	4.88	0.29	0.62
PEZZINO S, 2022, BIOLOGY-BASEL	10.3390/biology11111622	2022	2	41	4.88	0.95	1.36
VANGOITSENHOVEN R, 2020, NUTR CLIN PRACT	10.1002/ncp.10489	2020	2	42	4.76	0.5	0.74
JAYE K, 2021, CRIT REV ONCOL HEMAT	10.1016/j.critrevonc.2021.103429	2021	2	42	4.76	0.64	1.08
WANG G, 2023, BBA-REV CANCER	10.1016/j.bbcan.2022.188846	2023	2	42	4.76	1.55	2
GARRIDO D, 2005, FEMS MICROBIOL LETT	10.1016/j.femsle.2005.05.045	2005	2	43	4.65	0.67	0.16
CRAVEN LJ, 2017, OPEN FORUM INFECT DI	10.1093/ofid/ofx243	2017	2	43	4.65	0.39	0.36
KOPACZ K, 2022, HEALTHCARE-BASEL	10.3390/healthcare10081450	2022	2	43	4.65	0.95	1.43
FAN HX, 2022, CNS NEUROSCI THER	10.1111/cns.13916	2022	2	43	4.65	0.95	1.43
PANDYA G, 2022, SEMIN CANCER BIOL	10.1016/j.semcancer.2021.05.027	2022	2	45	4.44	0.95	1.5
RUSSO F, 2014, WORLD J GASTROENTERO	10.3748/wjg.v20.i37.13258	2014	2	47	4.26	0.23	0.52
TLASKALOVA-HOGENOVA H, 2014, CANCER J	10.1097/PPO.0000000000000052	2014	2	47	4.26	0.23	0.52
ZOROV DB, 2014, BIOCHEMISTRY-MOSCOW+	10.1134/S0006297914100046	2014	2	48	4.17	0.23	0.53
MENOZZI E, 2021, ANN MED	10.1080/07853890.2021.1890330	2021	2	48	4.17	0.64	1.24
LIU JY, 2022, BIOMARK RES	10.1186/s40364-022-00381-5	2022	2	49	4.08	0.95	1.63
ZHENG J, 2022, CARBOHYD POLYM	10.1016/j.carbpol.2022.119564	2022	2	50	4	0.95	1.66
ARIYOSHI T, 2022, BIOMEDICINES	10.3390/biomedicines10020483	2022	2	51	3.92	0.95	1.7
LI FJ, 2020, J ETHNOPHARMACOL	10.1016/j.jep.2019.112232	2020	2	52	3.85	0.5	0.92
ALHAGAMHMAD MH, 2016, J MED MICROBIOL	10.1099/jmm.0.000331	2016	2	53	3.77	0.26	0.64
KOSTIC AD, 2013, CANCER IMMUNOL RES	10.1158/2326-6066.CIR-13-0101	2013	2	56	3.57	0.19	0.32
TALLEY NJ, 2015, J GASTROENTEROL	10.1007/s00535-015-1076-x	2015	2	56	3.57	0.36	0.54
VAN ZYL KN, 2022, INT J ANTIMICROB AG	10.1016/j.ijantimicag.2021.106502	2022	2	56	3.57	0.95	1.86
VIJAY-KUMAR M, 2008, SEMIN IMMUNOPATHOL	10.1007/s00281-007-0100-5	2008	2	58	3.45	0.48	0.37
ZHANG HH, 2020, CAN J DIABETES	10.1016/j.jcjd.2019.04.021	2020	2	58	3.45	0.5	1.02
DAVOREN MJ, 2019, GUT MICROBES	10.1080/19490976.2018.1547612	2019	2	59	3.39	0.29	0.89
KIECKA A, 2023, PHARMACOL REP	10.1007/s43440-023-00489-x	2023	2	61	3.28	1.55	2.9
LONG E, 2014, THER ADV GASTROENTER	10.1177/1756283X14538689	2014	2	63	3.17	0.23	0.7
CHEN XX, 2023, J AGR FOOD CHEM	10.1021/acs.jafc.3c02429	2023	2	64	3.13	1.55	3.04
KHOR B, 2021, MICROORGANISMS	10.3390/microorganisms9030496	2021	2	69	2.9	0.64	1.78
BALLINI A, 2023, ANTIBIOTICS-BASEL	10.3390/antibiotics12040635	2023	2	73	2.74	1.55	3.47
VIRILI C, 2017, MOL CELL ENDOCRINOL	10.1016/j.mce.2017.01.053	2017	2	79	2.53	0.39	0.66
SEN GUPTA S, 2011, GUT PATHOG	10.1186/1757-4749-3-7	2011	2	92	2.17	0.42	0.56
KÖHLING HL, 2017, CLIN IMMUNOL	10.1016/j.clim.2017.07.001	2017	2	92	2.17	0.39	0.77
GRIGOR'EVA IN, 2020, MICROORGANISMS	10.3390/microorganisms8060835	2020	2	92	2.17	0.5	1.62
SZAJEWSKA H, 2023, J PEDIATR GASTR NUTR	10.1097/MPG.0000000000003633	2023	2	92	2.17	1.55	4.37
KARKMAN A, 2017, ANN NY ACAD SCI	10.1111/nyas.13326	2017	2	93	2.15	0.39	0.78
KIM HS, 2021, TRANSL NEURODEGENER	10.1186/s40035-021-00273-y	2021	2	93	2.15	0.64	2.4
ATANASOVA KR, 2014, MOL ORAL MICROBIOL	10.1111/omi.12047	2014	2	97	2.06	0.23	1.08
MIN S, 2020, EXP MOL MED	10.1038/s12276-020-0386-0	2020	2	106	1.89	0.5	1.87
RAD AH, 2021, CRIT REV FOOD SCI	10.1080/10408398.2020.1765310	2021	2	106	1.89	0.64	2.74
ELLIS SR, 2019, MICROORGANISMS	10.3390/microorganisms7110550	2019	2	112	1.79	0.29	1.68
ROGLER G, 2014, EUR HEART J	10.1093/eurheartj/eht271	2014	2	113	1.77	0.23	1.26
MIELE L, 2015, CURR CARDIOL REP	10.1007/s11886-015-0671-z	2015	2	121	1.65	0.36	1.17
CHICHLOWSKI M, 2011, ANNU REV FOOD SCI T	10.1146/annurev-food-022510-133743	2011	2	135	1.48	0.42	0.82
SALASPURO MP, 2003, CRIT REV CL LAB SCI	10.1080/713609333	2003	2	137	1.46	1	1
MCLOUGHLIN K, 2016, CELL HOST MICROBE	10.1016/j.chom.2016.02.021	2016	2	138	1.45	0.26	1.66
WEGIERSKA AE, 2022, SPORTS MED	10.1007/s40279-022-01696-x	2022	2	138	1.45	0.95	4.59
ETIENNE-MESMIN L, 2019, FEMS MICROBIOL REV	10.1093/femsre/fuz013	2019	2	146	1.37	0.29	2.2
BILEN M, 2018, MICROBIOME	10.1186/s40168-018-0485-5	2018	2	147	1.36	0.3	1.93
YADAV M, 2018, ARCH MICROBIOL	10.1007/s00203-017-1459-x	2018	2	157	1.27	0.3	2.06
HUANG RJ, 2022, MICROBIOL RES	10.1016/j.micres.2022.127019	2022	2	164	1.22	0.95	5.46
MCALEER JP, 2018, EUR J IMMUNOL	10.1002/eji.201646721	2018	2	179	1.12	0.3	2.35
WILLIAMS BA, 2017, INT J MOL SCI	10.3390/ijms18102203	2017	2	183	1.09	0.39	1.53
FORCHIELLI ML, 2005, BRIT J NUTR	10.1079/BJN20041356	2005	2	207	0.97	0.67	0.78
FUJIO-VEJAR S, 2017, FRONT MICROBIOL	10.3389/fmicb.2017.01221	2017	2	231	0.87	0.39	1.93
FRESE SA, 2011, PLOS GENET	10.1371/journal.pgen.1001314	2011	2	238	0.84	0.42	1.45
JOHN GK, 2016, CURR ONCOL REP	10.1007/s11912-016-0528-7	2016	2	240	0.83	0.26	2.89
LIEVIN-LE MOAL V, 2014, CLIN MICROBIOL REV	10.1128/CMR.00080-13	2014	2	257	0.78	0.23	2.86
BERCIK P, 2012, NEUROGASTROENT MOTIL	10.1111/j.1365-2982.2012.01906.x	2012	2	291	0.69	0.26	0.79
CHAPMAN CMC, 2011, EUR J NUTR	10.1007/s00394-010-0166-z	2011	2	349	0.57	0.42	2.13
JUSTICH MB, 2023, SEMIN NEUROL	10.1055/s-0043-1771468	2023	1	1	100	0.77	0.05
SONG JQ, 2025, GUT PATHOG	10.1186/s13099-025-00734-z	2025	1	1	100	5.94	0.34
WANG YX, 2025, HELICOBACTER	10.1111/hel.70047	2025	1	1	100	5.94	0.34
GUAN JL, 2025, GUT PATHOG	10.1186/s13099-025-00682-8	2025	1	1	100	5.94	0.34
WANG RY, 2023, HELICOBACTER	10.1111/hel.12986	2023	1	2	50	0.77	0.1
WANG ZY, 2024, FRONT MICROBIOL	10.3389/fmicb.2024.1479941	2024	1	2	50	1.36	0.21
DONG ZH, 2024, FRONT MICROBIOL	10.3389/fmicb.2023.1277300	2024	1	2	50	1.36	0.21
SHARARA AI, 2025, WORLD J GASTROENTERO	10.3748/wjg.v31.i27.107138	2025	1	2	50	5.94	0.67
ALBUSH A, 2025, FRONT CELL INFECT MI	10.3389/fcimb.2025.1592977	2025	1	2	50	5.94	0.67
MUTTIAH B, 2025, INT J MOL SCI	10.3390/ijms26136064	2025	1	2	50	5.94	0.67
MARASCO G, 2025, CANCERS	10.3390/cancers17101719	2025	1	2	50	5.94	0.67
LAI YK, 2025, ADV SCI	10.1002/advs.202500478	2025	1	2	50	5.94	0.67
PANEBIANCO C, 2019, CRIT REV CL LAB SCI	10.1080/10408363.2019.1615407	2019	1	3	33.33	0.14	0.05
MANDSBERG NK, 2024, ADV MATER TECHNOL-US	10.1002/admt.202400434	2024	1	3	33.33	1.36	0.31
HUANG H, 2024, CENT EUR J IMMUNOL	10.5114/ceji.2024.136376	2024	1	3	33.33	1.36	0.31
HUO S, 2025, FRONT MICROBIOL	10.3389/fmicb.2025.1606924	2025	1	3	33.33	5.94	1.01
ELGHANNAM MT, 2025, GUT PATHOG	10.1186/s13099-025-00729-w	2025	1	3	33.33	5.94	1.01
ALMARMOURI C, 2025, GUT PATHOG	10.1186/s13099-025-00708-1	2025	1	3	33.33	5.94	1.01
ZHANG SQ, 2025, INT J BIOL MACROMOL	10.1016/j.ijbiomac.2025.141786	2025	1	3	33.33	5.94	1.01
WANG YY, 2025, MICROB BIOTECHNOL	10.1111/1751-7915.70115	2025	1	3	33.33	5.94	1.01
HAN ZX, 2024, FRONT NUTR	10.3389/fnut.2024.1484646	2024	1	4	25	1.36	0.41
YANG MJ, 2024, FRONT ONCOL	10.3389/fonc.2024.1402483	2024	1	4	25	1.36	0.41
LI HJ, 2024, FRONT MICROBIOL	10.3389/fmicb.2024.1365043	2024	1	4	25	1.36	0.41
ABDULKHAKOV S, 2024, MICROORGANISMS	10.3390/microorganisms12020319	2024	1	4	25	1.36	0.41
THOMAS RM, 2025, NEOPLASIA	10.1016/j.neo.2025.101128	2025	1	4	25	5.94	1.34
FURUNE S, 2022, SCAND J GASTROENTERO	10.1080/00365521.2021.2005135	2022	1	5	20	0.48	0.17
OUYANG ML, 2023, FRONT PHARMACOL	10.3389/fphar.2023.1269125	2023	1	5	20	0.77	0.24
PANDEY A, 2023, CANCERS	10.3390/cancers15143562	2023	1	5	20	0.77	0.24
AIT-ZENATI F, 2023, B CANCER	10.1016/j.bulcan.2023.01.022	2023	1	5	20	0.77	0.24
LIU XY, 2024, FRONT IMMUNOL	10.3389/fimmu.2024.1450927	2024	1	5	20	1.36	0.51
ZHANG LQ, 2025, INT J MED SCI	10.7150/ijms.104437	2025	1	5	20	5.94	1.68
ZHANG CQ, 2025, CHEM ENG J	10.1016/j.cej.2024.158575	2025	1	5	20	5.94	1.68
ENGSTRAND L, 2009, CLIN MICROBIOL INFEC	10.1111/j.1469-0691.2009.02962.x	2009	1	6	16.67	0.11	0.02
CHEN Y, 2020, ADV EXP MED BIOL	10.1007/978-981-15-2385-4_2	2020	1	6	16.67	0.25	0.11
KARWOWSKA Z, 2020, APPL SCI-BASEL	10.3390/app10020585	2020	1	6	16.67	0.25	0.11
BILELLO J, 2021, BIOMEDICINES	10.3390/biomedicines9060617	2021	1	6	16.67	0.32	0.15
JAUVAIN M, 2021, PHARMACEUTICALS-BASE	10.3390/ph14040329	2021	1	6	16.67	0.32	0.15
WANG Z, 2022, FUTURE MICROBIOL	10.2217/fmb-2022-0102	2022	1	6	16.67	0.48	0.2
ISAEVA G, 2022, MINERVA GASTROENTERO	10.23736/S2724-5985.21.02926-0	2022	1	6	16.67	0.48	0.2
WALKER A, 2023, INFECT IMMUN	10.1128/iai.00437-22	2023	1	6	16.67	0.77	0.29
CUI SS, 2025, BMC GASTROENTEROL	10.1186/s12876-025-03631-6	2025	1	6	16.67	5.94	2.01
ZHANG C, 2012, J COMPUT SCI TECH-CH	10.1007/s11390-012-1219-y	2012	1	7	14.29	0.13	0.02
FLAHOU B, 2015, HELICOBACTER	10.1111/hel.12259	2015	1	7	14.29	0.18	0.07
JEONG SJ, 2020, ANTIBIOTICS-BASEL	10.3390/antibiotics9080502	2020	1	7	14.29	0.25	0.12
GUTIÉRREZ-REPISO C, 2021, MICROBIOL SPECTR	10.1128/Spectrum.00535-21	2021	1	7	14.29	0.32	0.18
GUCCIONE C, 2021, MICROORGANISMS	10.3390/microorganisms9102003	2021	1	7	14.29	0.32	0.18
YANG Y, 2022, J TRANSL MED	10.1186/s12967-022-03264-3	2022	1	7	14.29	0.48	0.23
SHI LL, 2022, ACTA BIOCH BIOPH SIN	10.3724/abbs.2021010	2022	1	7	14.29	0.48	0.23
CANDELLI M, 2023, INT J MOL SCI	10.3390/ijms242417520	2023	1	7	14.29	0.77	0.33
RÉTHI-NAGY Z, 2024, J BIOTECHNOL	10.1016/j.jbiotec.2024.07.002	2024	1	7	14.29	1.36	0.72
ZHANG RM, 2024, FRONT MICROBIOL	10.3389/fmicb.2024.1406526	2024	1	7	14.29	1.36	0.72
HERNANDEZ-ZULUETA J, 2024, MEDICINA-LITHUANIA	10.3390/medicina60040592	2024	1	7	14.29	1.36	0.72
RODRIGUES I, 2015, RHEUMATOL INT	10.1007/s00296-014-3088-x	2015	1	8	12.5	0.18	0.08
DEL ZOMPO F, 2016, EUR REV MED PHARMACO		2016	1	8	12.5	0.13	0.1
SHANNON KM, 2022, J PARKINSON DIS	10.3233/JPD-223271	2022	1	8	12.5	0.48	0.27
ZHANG ZP, 2023, TECHNOL CANCER RES T	10.1177/15330338221135938	2023	1	8	12.5	0.77	0.38
KANDARI A, 2024, ISME J	10.1093/ismejo/wrae226	2024	1	8	12.5	1.36	0.82
NIU Y, 2024, FRONT IMMUNOL	10.3389/fimmu.2024.1450414	2024	1	8	12.5	1.36	0.82
WANG YF, 2024, NPJ BIOFILMS MICROBI	10.1038/s41522-024-00521-9	2024	1	8	12.5	1.36	0.82
MAI JL, 2019, CLIN EXP ALLERGY	10.1111/cea.13489	2019	1	9	11.11	0.14	0.14
BONDE A, 2021, RADIOGRAPHICS	10.1148/rg.2021200168	2021	1	9	11.11	0.32	0.23
KIM WS, 2022, KOREAN J INTERN MED	10.3904/kjim.2021.194	2022	1	9	11.11	0.48	0.3
TAN JS, 2023, BIOMACROMOLECULES	10.1021/acs.biomac.2c01374	2023	1	9	11.11	0.77	0.43
WANG Y, 2023, CNS NEUROL DISORD-DR	10.2174/1871527321666220417005115	2023	1	9	11.11	0.77	0.43
PROFIR M, 2024, MICROORGANISMS	10.3390/microorganisms12050955	2024	1	9	11.11	1.36	0.93
SONNENBERG A, 2020, DIGEST DIS SCI	10.1007/s10620-019-05972-1	2020	1	10	10	0.25	0.18
SHIN WS, 2023, CANCERS	10.3390/cancers15204993	2023	1	10	10	0.77	0.48
WANG S, 2023, J DIGEST DIS	10.1111/1751-2980.13215	2023	1	10	10	0.77	0.48
ZHOU SQ, 2023, ADV CLIN EXP MED	10.17219/acem/157193	2023	1	10	10	0.77	0.48
COELHO ED, 2015, J BIOINF COMPUT BIOL	10.1142/S0219720015500237	2015	1	11	9.09	0.18	0.11
KAZMIERCZAK-SIEDLECKA K, 2020, CENT EUR J IMMUNOL	10.5114/ceji.2020.103353	2020	1	11	9.09	0.25	0.19
JIANG ZY, 2021, INFECT GENET EVOL	10.1016/j.meegid.2021.104946	2021	1	11	9.09	0.32	0.28
YANG X, 2023, FRONT ONCOL	10.3389/fonc.2023.1127225	2023	1	11	9.09	0.77	0.52
YAO MK, 2024, J AGR FOOD CHEM	10.1021/acs.jafc.4c02868	2024	1	11	9.09	1.36	1.13
KYBURZ A, 2016, DIGEST DIS	10.1159/000443357	2016	1	12	8.33	0.13	0.14
LIANG T, 2021, FRONT CELL INFECT MI	10.3389/fcimb.2021.732613	2021	1	12	8.33	0.32	0.31
WEI X, 2021, PANCREAS	10.1097/MPA.0000000000001744	2021	1	12	8.33	0.32	0.31
WANG SM, 2022, CAN J INFECT DIS MED	10.1155/2022/6432750	2022	1	12	8.33	0.48	0.4
KAPSETAKI SE, 2022, CURR NUTR REP	10.1007/s13668-022-00420-5	2022	1	12	8.33	0.48	0.4
DAN WY, 2022, FRONT MICROBIOL	10.3389/fmicb.2021.791274	2022	1	12	8.33	0.48	0.4
KUZNIAR J, 2024, NUTRIENTS	10.3390/nu16142366	2024	1	12	8.33	1.36	1.23
RAYAN M, 2024, CELL MOL BIOL LETT	10.1186/s11658-024-00538-0	2024	1	12	8.33	1.36	1.23
HE RS, 2025, J EXP CLIN CANC RES	10.1186/s13046-025-03313-x	2025	1	12	8.33	5.94	4.03
YAP TWC, 2017, FRONT MICROBIOL	10.3389/fmicb.2017.00536	2017	1	13	7.69	0.2	0.11
HE QD, 2019, EVID-BASED COMPL ALT	10.1155/2019/6184205	2019	1	13	7.69	0.14	0.2
LI XX, 2021, ONCOL REP	10.3892/or.2021.8111	2021	1	13	7.69	0.32	0.34
GROCHOWSKA M, 2022, ARCH IMMUNOL THER EX	10.1007/s00005-021-00641-6	2022	1	13	7.69	0.48	0.43
YU ZH, 2022, J AGR FOOD CHEM	10.1021/acs.jafc.2c03711	2022	1	13	7.69	0.48	0.43
WANG CY, 2022, FRONT PHARMACOL	10.3389/fphar.2022.875349	2022	1	13	7.69	0.48	0.43
ABBONDIO M, 2023, GUT MICROBES	10.1080/19490976.2023.2291170	2023	1	13	7.69	0.77	0.62
FRAU J, 2023, LIFE-BASEL	10.3390/life13061309	2023	1	13	7.69	0.77	0.62
ZANG HM, 2023, HELICOBACTER	10.1111/hel.12984	2023	1	13	7.69	0.77	0.62
KOTA RK, 2018, CURR PHARM DESIGN	10.2174/1381612824666180717105128	2018	1	14	7.14	0.15	0.18
DI PIERRO F, 2020, MINERVA GASTROENT D	10.23736/S1121-421X.19.02651-5	2020	1	14	7.14	0.25	0.25
NAZZAL L, 2021, SCI REP-UK	10.1038/s41598-021-95992-7	2021	1	14	7.14	0.32	0.36
HU YF, 2021, MICROB PATHOGENESIS	10.1016/j.micpath.2021.104856	2021	1	14	7.14	0.32	0.36
ZHANG M, 2011, J MICROBIOL	10.1007/s12275-011-1137-7	2011	1	15	6.67	0.21	0.09
KENNY S, 2013, ENDOCRINOLOGY	10.1210/en.2012-1913	2013	1	15	6.67	0.09	0.08
QUIGLEY EMM, 2016, SEMIN LIVER DIS	10.1055/s-0036-1594006	2016	1	15	6.67	0.13	0.18
YU Y, 2019, J DIGEST DIS	10.1111/1751-2980.12692	2019	1	15	6.67	0.14	0.23
GARBAS K, 2021, J CLIN MED	10.3390/jcm10204772	2021	1	15	6.67	0.32	0.39
KETPUEAK T, 2021, CLIN TRANSL GASTROEN	10.14309/ctg.0000000000000292	2021	1	15	6.67	0.32	0.39
VITA NA, 2022, CURR OPIN MICROBIOL	10.1016/j.mib.2022.102203	2022	1	15	6.67	0.48	0.5
KOUNTOURAS J, 2024, NEUROCHEM INT	10.1016/j.neuint.2024.105724	2024	1	15	6.67	1.36	1.54
CHEN ZG, 2016, AM J TRANSL RES		2016	1	16	6.25	0.13	0.19
AIBA Y, 2019, VACCINE	10.1016/j.vaccine.2019.04.045	2019	1	16	6.25	0.14	0.24
JONAITIS P, 2021, INT J MOL SCI	10.3390/ijms22115758	2021	1	16	6.25	0.32	0.41
SUN XH, 2022, FRONT NEUROSCI-SWITZ	10.3389/fnins.2022.878239	2022	1	16	6.25	0.48	0.53
RUPP SK, 2022, FRONT NEUROSCI-SWITZ	10.3389/fnins.2022.844564	2022	1	16	6.25	0.48	0.53
ARABI TZ, 2023, FRONT AGING NEUROSCI	10.3389/fnagi.2023.1240945	2023	1	16	6.25	0.77	0.76
LIU Y, 2023, FRONT ENDOCRINOL	10.3389/fendo.2023.1188487	2023	1	16	6.25	0.77	0.76
LI P, 2020, CARCINOGENESIS	10.1093/carcin/bgaa013	2020	1	17	5.88	0.25	0.3
DONG LJ, 2020, ADV EXP MED BIOL	10.1007/978-981-15-2385-4_10	2020	1	17	5.88	0.25	0.3
CHOUDHRY H, 2021, MOLECULES	10.3390/molecules26010206	2021	1	17	5.88	0.32	0.44
ZHOU P, 2022, FRONT IMMUNOL	10.3389/fimmu.2022.877939	2022	1	17	5.88	0.48	0.57
JENG KS, 2022, CANCERS	10.3390/cancers14092269	2022	1	17	5.88	0.48	0.57
MERALI N, 2022, CANCERS	10.3390/cancers14041020	2022	1	17	5.88	0.48	0.57
SAFARPOUR D, 2022, DRUGS	10.1007/s40265-021-01664-1	2022	1	17	5.88	0.48	0.57
FERNÁNDEZ-ALONSO M, 2022, J MED MICROBIOL	10.1099/jmm.0.001625	2022	1	17	5.88	0.48	0.57
COKER OO, 2022, J GASTROEN HEPATOL	10.1111/jgh.15738	2022	1	17	5.88	0.48	0.57
MENOZZI E, 2024, CNS DRUGS	10.1007/s40263-024-01073-4	2024	1	17	5.88	1.36	1.75
FILARDO S, 2022, FRONT CELL INFECT MI	10.3389/fcimb.2022.854904	2022	1	18	5.56	0.48	0.6
LI Q, 2023, FRONT CELL INFECT MI	10.3389/fcimb.2023.1294082	2023	1	18	5.56	0.77	0.86
HEY G, 2023, FRONT AGING NEUROSCI	10.3389/fnagi.2023.1151850	2023	1	18	5.56	0.77	0.86
CARDOSO MH, 2022, PEPTIDES	10.1016/j.peptides.2022.170865	2022	1	19	5.26	0.48	0.63
MANILLA V, 2023, MICROORGANISMS	10.3390/microorganisms11020267	2023	1	19	5.26	0.77	0.9
MARASHI A, 2024, FRONT MED-LAUSANNE	10.3389/fmed.2024.1412709	2024	1	19	5.26	1.36	1.95
FORD AC, 2013, CURR OPIN GASTROEN	10.1097/MOG.0b013e328365d45d	2013	1	20	5	0.09	0.11
RODE AA, 2019, EUR J CLIN MICROBIOL	10.1007/s10096-019-03615-x	2019	1	20	5	0.14	0.3
DI CIAULA A, 2020, GENES-BASEL	10.3390/genes11091041	2020	1	20	5	0.25	0.35
ZHOU RR, 2021, CELL MOL GASTROENTER	10.1016/j.jcmgh.2021.02.009	2021	1	20	5	0.32	0.52
FATTIZZO B, 2021, CRIT REV ONCOL HEMAT	10.1016/j.critrevonc.2021.103289	2021	1	20	5	0.32	0.52
XUE XY, 2023, FRONT IMMUNOL	10.3389/fimmu.2023.1235827	2023	1	20	5	0.77	0.95
SMOLINSKA S, 2025, J CLIN MED	10.3390/jcm14113673	2025	1	20	5	5.94	6.71
OLEKHNOVICH EI, 2018, BIOINFORMATICS	10.1093/bioinformatics/btx681	2018	1	21	4.76	0.15	0.28
GHOSHAL UC, 2018, J GASTROEN HEPATOL	10.1111/jgh.13840	2018	1	21	4.76	0.15	0.28
MAISONNEUVE C, 2018, ANNU REV CANC BIOL	10.1146/annurev-cancerbio-030617-050240	2018	1	21	4.76	0.15	0.28
FLOWERS SA, 2020, PHARMACOTHERAPY	10.1002/phar.2428	2020	1	21	4.76	0.25	0.37
WAN XT, 2021, FRONT IMMUNOL	10.3389/fimmu.2021.747914	2021	1	21	4.76	0.32	0.54
SINGH RP, 2021, SEMIN CANCER BIOL	10.1016/j.semcancer.2020.06.008	2021	1	21	4.76	0.32	0.54
ZHAI TY, 2022, OXID MED CELL LONGEV	10.1155/2022/3900835	2022	1	21	4.76	0.48	0.7
LI XS, 2022, FRONT CELL INFECT MI	10.3389/fcimb.2022.935681	2022	1	21	4.76	0.48	0.7
WEBER TK, 2012, GASTROENT RES PRACT	10.1155/2012/676585	2012	1	22	4.55	0.13	0.06
LEJA M, 2016, J BREATH RES	10.1088/1752-7155/10/3/037101	2016	1	22	4.55	0.13	0.26
XIE YY, 2019, APPL MICROBIOL BIOT	10.1007/s00253-019-10018-7	2019	1	22	4.55	0.14	0.33
SEO JH, 2020, HELICOBACTER	10.1111/hel.12742	2020	1	22	4.55	0.25	0.39
ZHOU PP, 2021, CHIN MED-UK	10.1186/s13020-021-00445-y	2021	1	22	4.55	0.32	0.57
WURM P, 2018, MSYSTEMS	10.1128/mSystems.00262-18	2018	1	23	4.35	0.15	0.3
SALILLAS S, 2020, INT J MOL SCI	10.3390/ijms21051881	2020	1	23	4.35	0.25	0.4
WANG T, 2020, ADV EXP MED BIOL	10.1007/978-981-15-4272-5_38	2020	1	23	4.35	0.25	0.4
YADAV P, 2022, CURR ISSUES MOL BIOL	10.3390/cimb44100314	2022	1	23	4.35	0.48	0.77
HU KC, 2017, J CLIN ENDOCR METAB	10.1210/jc.2017-00257	2017	1	24	4.17	0.2	0.2
SABIT H, 2019, WORLD J CLIN CASES	10.12998/wjcc.v7.i22.3683	2019	1	24	4.17	0.14	0.36
BOSE M, 2019, MEDIAT INFLAMM	10.1155/2019/4107917	2019	1	24	4.17	0.14	0.36
WANG YN, 2021, SCI CHINA LIFE SCI	10.1007/s11427-020-1788-2	2021	1	24	4.17	0.32	0.62
LI R, 2022, FRONT MICROBIOL	10.3389/fmicb.2022.928846	2022	1	24	4.17	0.48	0.8
BAIMA G, 2023, CANCERS	10.3390/cancers15184594	2023	1	24	4.17	0.77	1.14
NAYAK RR, 2016, BMC MED	10.1186/s12916-016-0622-6	2016	1	25	4	0.13	0.3
LI XX, 2018, INT J NANOMED	10.2147/IJN.S151825	2018	1	25	4	0.15	0.33
STORDAL K, 2021, ALIMENT PHARM THER	10.1111/apt.16161	2021	1	25	4	0.32	0.65
ASSERI AH, 2023, FRONT PHARMACOL	10.3389/fphar.2023.1208044	2023	1	25	4	0.77	1.19
PATEL K, 2015, PLOS ONE	10.1371/journal.pone.0114664	2015	1	26	3.85	0.18	0.25
BRISKEY D, 2016, NITRIC OXIDE-BIOL CH	10.1016/j.niox.2016.05.002	2016	1	26	3.85	0.13	0.31
LI JY, 2019, DIGESTION	10.1159/000493096	2019	1	26	3.85	0.14	0.39
GHOSHAL UC, 2020, J GASTROEN HEPATOL	10.1111/jgh.15032	2020	1	26	3.85	0.25	0.46
CHEUNG CKY, 2018, NEUROGASTROENT MOTIL	10.1111/nmo.13176	2018	1	27	3.7	0.15	0.35
ZHANG JH, 2019, SCI REP-UK	10.1038/s41598-019-52632-5	2019	1	27	3.7	0.14	0.41
WEI XJ, 2024, PHARMACOL RES	10.1016/j.phrs.2024.107148	2024	1	27	3.7	1.36	2.78
HAN SW, 2020, CANCER MANAG RES	10.2147/CMAR.S268943	2020	1	28	3.57	0.25	0.49
DEY P, 2022, BIOLOGY-BASEL	10.3390/biology11050757	2022	1	28	3.57	0.48	0.93
FERNÁNDEZ-GARCÍA V, 2021, PHARMACOL RES	10.1016/j.phrs.2021.105775	2021	1	29	3.45	0.32	0.75
LIU RQ, 2019, MEDICINE	10.1097/MD.0000000000017781	2019	1	30	3.33	0.14	0.45
BOUDAHER E, 2019, MEDCHEMCOMM	10.1039/c9md00076c	2019	1	30	3.33	0.14	0.45
ZHOU L, 2022, FRONT PHYSIOL	10.3389/fphys.2022.910568	2022	1	30	3.33	0.48	1
LU YT, 2022, J ZHEJIANG UNIV-SC B	10.1631/jzus.B2100182	2022	1	30	3.33	0.48	1
FUNG KYC, 2013, INT J MOL SCI	10.3390/ijms140713525	2013	1	31	3.23	0.09	0.17
NORDER GRUSELL E, 2018, SCAND J GASTROENTERO	10.1080/00365521.2018.1457712	2018	1	31	3.23	0.15	0.41
WANG ZJ, 2022, FRONT PHARMACOL	10.3389/fphar.2022.1025860	2022	1	31	3.23	0.48	1.03
YEGEN BÇ, 2018, CURR PHARM DESIGN	10.2174/1381612824666180510092303	2018	1	33	3.03	0.15	0.43
BORBET TC, 2019, J ALLERGY CLIN IMMUN	10.1016/j.jaci.2019.10.022	2019	1	33	3.03	0.14	0.5
SASMITA AO, 2019, REV NEUROSCIENCE	10.1515/revneuro-2019-0005	2019	1	33	3.03	0.14	0.5
BENARD MV, 2022, PLOS ONE	10.1371/journal.pone.0276323	2022	1	33	3.03	0.48	1.1
IANCU MA, 2023, MICROORGANISMS	10.3390/microorganisms11092177	2023	1	33	3.03	0.77	1.57
MA Y, 2019, FRONT MICROBIOL	10.3389/fmicb.2019.00643	2019	1	35	2.86	0.14	0.53
YU LH, 2020, GUT MICROBES	10.1080/19490976.2020.1736457	2020	1	36	2.78	0.25	0.63
HIGHET AR, 2014, INT J MED MICROBIOL	10.1016/j.ijmm.2014.05.007	2014	1	37	2.7	0.12	0.41
EL-BADRY AA, 2018, PARASITOL RES	10.1007/s00436-017-5679-4	2018	1	37	2.7	0.15	0.49
ZHANG Q, 2024, NAT COMMUN	10.1038/s41467-023-44292-x	2024	1	37	2.7	1.36	3.8
YU Y, 2015, J DRUGS DERMATOL		2015	1	38	2.63	0.18	0.37
BRITO IL, 2016, FRONT MICROBIOL	10.3389/fmicb.2016.00712	2016	1	39	2.56	0.13	0.47
CHENG SJ, 2021, J GENET GENOMICS	10.1016/j.jgg.2021.08.003	2021	1	39	2.56	0.32	1.01
FLINT A, 2012, J BACTERIOL	10.1128/JB.05740-11	2012	1	40	2.5	0.13	0.11
REZASOLTANI S, 2018, J MICROBIOL METH	10.1016/j.mimet.2018.11.007	2018	1	40	2.5	0.15	0.52
SHERWANI MA, 2018, PHOTODERMATOL PHOTO	10.1111/phpp.12334	2018	1	41	2.44	0.15	0.54
CHARITOS IA, 2022, ENDOCR METAB IMMUNE	10.2174/1871530322666220325114045	2022	1	41	2.44	0.48	1.36
CASTAÑO-RODRÍGUEZ N, 2017, BEST PRACT RES CL GA	10.1016/j.bpg.2017.09.008	2017	1	43	2.33	0.2	0.36
HITCHINGS R, 2019, TRENDS PHARMACOL SCI	10.1016/j.tips.2019.04.014	2019	1	43	2.33	0.14	0.65
YIN XJ, 2025, ADV SCI	10.1002/advs.202408583	2025	1	43	2.33	5.94	14.43
D'AQUILA P, 2020, NUTRIENTS	10.3390/nu12030597	2020	1	44	2.27	0.25	0.77
BASTOS PAD, 2021, FEMS MICROBIOL REV	10.1093/femsre/fuaa044	2021	1	44	2.27	0.32	1.14
GEORGIOU K, 2021, INT J MOL SCI	10.3390/ijms221910429	2021	1	45	2.22	0.32	1.16
WESTMEIER D, 2018, NANOSCALE	10.1039/c7nr06573f	2018	1	46	2.17	0.15	0.6
MANKO A, 2017, PLOS ONE	10.1371/journal.pone.0178647	2017	1	48	2.08	0.2	0.4
SAVIANO A, 2021, MEDICINA-LITHUANIA	10.3390/medicina57070643	2021	1	48	2.08	0.32	1.24
SUZUKI S, 2022, DIGESTION	10.1159/000519413	2022	1	49	2.04	0.48	1.63
PLAZA-DÍAZ J, 2018, NUTRIENTS	10.3390/nu10010042	2018	1	50	2	0.15	0.66
SCHORR L, 2023, NPJ BIOFILMS MICROBI	10.1038/s41522-023-00446-9	2023	1	50	2	0.77	2.38
KRAMER CD, 2017, FRONT IMMUNOL	10.3389/fimmu.2017.00255	2017	1	51	1.96	0.2	0.43
CAMERON D, 2017, WORLD J GASTROENTERO	10.3748/wjg.v23.i45.7952	2017	1	52	1.92	0.2	0.43
WANG M, 2022, INT J BIOL SCI	10.7150/ijbs.68170	2022	1	53	1.89	0.48	1.76
RAUSCH P, 2015, PLOS PATHOG	10.1371/journal.ppat.1005008	2015	1	54	1.85	0.18	0.52
ADENOTE A, 2021, CAN J GASTROENTEROL	10.1155/2021/5556354	2021	1	54	1.85	0.32	1.39
ADEWUYI EO, 2022, COMMUN BIOL	10.1038/s42003-022-03607-2	2022	1	56	1.79	0.48	1.86
FAITH JJ, 2015, P NATL ACAD SCI USA	10.1073/pnas.1418781112	2015	1	57	1.75	0.18	0.55
XIA WR, 2020, PHARMACOL RES	10.1016/j.phrs.2020.104809	2020	1	57	1.75	0.25	1
DAOU H, 2021, DERMATOLOGY THER	10.1007/s13555-020-00460-1	2021	1	58	1.72	0.32	1.5
WONG XN, 2016, J AGR FOOD CHEM	10.1021/acs.jafc.6b00656	2016	1	59	1.69	0.13	0.71
JIANG JP, 2022, ADV DRUG DELIVER REV	10.1016/j.addr.2021.114046	2022	1	59	1.69	0.48	1.96
BERCIK P, 2014, ADV EXP MED BIOL	10.1007/978-1-4939-0897-4_13	2014	1	60	1.67	0.12	0.67
YE JZ, 2017, DIGEST DIS SCI	10.1007/s10620-017-4538-6	2017	1	60	1.67	0.2	0.5
MILNER E, 2021, FRONT MICROBIOL	10.3389/fmicb.2021.689958	2021	1	62	1.61	0.32	1.6
GOLDENBERG JZ, 2015, COCHRANE DB SYST REV	10.1002/14651858.CD004827.pub4	2015	1	65	1.54	0.18	0.63
SUN JA, 2023, ISME J	10.1038/s41396-023-01483-0	2023	1	65	1.54	0.77	3.09
AL-ISHAQ RK, 2021, CANCERS	10.3390/cancers13163934	2021	1	69	1.45	0.32	1.78
BAO WZ, 2017, BMC BIOINFORMATICS	10.1186/s12859-017-1968-2	2017	1	70	1.43	0.2	0.59
RAJAKOVICH LJ, 2019, NAT PROD REP	10.1039/c8np00074c	2019	1	72	1.39	0.14	1.08
BAO XY, 2021, FOOD RES INT	10.1016/j.foodres.2021.110485	2021	1	74	1.35	0.32	1.91
PARKER A, 2018, ENVIRON MICROBIOL	10.1111/1462-2920.13926	2018	1	75	1.33	0.15	0.98
KAUR CP, 2018, J DIGEST DIS	10.1111/1751-2980.12595	2018	1	75	1.33	0.15	0.98
JENSEN ET, 2018, J ALLERGY CLIN IMMUN	10.1016/j.jaci.2018.04.015	2018	1	76	1.32	0.15	1
RYAN PM, 2017, MICROBIOME	10.1186/s40168-017-0246-x	2017	1	78	1.28	0.2	0.65
LIU LS, 2022, JAMA ONCOL	10.1001/jamaoncol.2022.0494	2022	1	78	1.28	0.48	2.6
EGE MJ, 2017, ANN AM THORAC SOC	10.1513/AnnalsATS.201702-139AW	2017	1	86	1.16	0.2	0.72
SMEYNE RJ, 2021, J PARKINSON DIS	10.3233/JPD-202279	2021	1	88	1.14	0.32	2.27
ZHANG ZG, 2017, NUTRIENTS	10.3390/nu9101146	2017	1	89	1.12	0.2	0.74
POETA M, 2017, CHILDREN-BASEL	10.3390/children4080066	2017	1	89	1.12	0.2	0.74
CORR SC, 2007, FEMS IMMUNOL MED MIC	10.1111/j.1574-695X.2007.00264.x	2007	1	91	1.1	0.08	0.19
BARTFELD S, 2016, DEV BIOL	10.1016/j.ydbio.2016.09.014	2016	1	92	1.09	0.13	1.11
WONG CB, 2019, J FUNCT FOODS	10.1016/j.jff.2019.02.002	2019	1	94	1.06	0.14	1.41
BESTED AC, 2013, GUT PATHOG	10.1186/1757-4749-5-5	2013	1	101	0.99	0.09	0.57
SLOCUM C, 2016, J INTERN MED	10.1111/joim.12476	2016	1	101	0.99	0.13	1.21
DOROSZKIEWICZ J, 2021, INT J MOL SCI	10.3390/ijms221810028	2021	1	104	0.96	0.32	2.69
MARASCO G, 2016, DIGEST DIS SCI	10.1007/s10620-015-4020-2	2016	1	105	0.95	0.13	1.26
LIU NN, 2020, NPJ PRECIS ONCOL	10.1038/s41698-020-00138-z	2020	1	105	0.95	0.25	1.85
XUN Z, 2018, FRONT MICROBIOL	10.3389/fmicb.2018.01136	2018	1	107	0.93	0.15	1.4
DOCKRAY GJ, 2014, J PHYSIOL-LONDON	10.1113/jphysiol.2014.270850	2014	1	110	0.91	0.12	1.22
KASSELMAN LJ, 2018, ATHEROSCLEROSIS	10.1016/j.atherosclerosis.2018.02.036	2018	1	120	0.83	0.15	1.57
ASCHER S, 2018, EUR J IMMUNOL	10.1002/eji.201646879	2018	1	124	0.81	0.15	1.63
ZAISS MM, 2016, PARASITE IMMUNOL	10.1111/pim.12274	2016	1	127	0.79	0.13	1.53
CHAMPER M, 2018, BJOG-INT J OBSTET GY	10.1111/1471-0528.14631	2018	1	128	0.78	0.15	1.68
MAUDET C, 2014, FEBS LETT	10.1016/j.febslet.2014.08.002	2014	1	135	0.74	0.12	1.5
HUNGIN APS, 2013, ALIMENT PHARM THER	10.1111/apt.12460	2013	1	140	0.71	0.09	0.79
SCZESNAK A, 2011, CELL HOST MICROBE	10.1016/j.chom.2011.08.005	2011	1	144	0.69	0.21	0.88
FELICE VD, 2016, PARKINSONISM RELAT D	10.1016/j.parkreldis.2016.03.012	2016	1	155	0.65	0.13	1.86
LIU S, 2021, PROTEIN CELL	10.1007/s13238-020-00745-3	2021	1	208	0.48	0.32	5.37
HOOPER LV, 2001, GLYCOBIOLOGY	10.1093/glycob/11.2.1R	2001	1	221	0.45	0.2	0.45
OLIVAS-AGUIRRE FJ, 2016, MOLECULES	10.3390/molecules21091264	2016	1	236	0.42	0.13	2.84
ROHMER L, 2011, TRENDS MICROBIOL	10.1016/j.tim.2011.04.003	2011	1	279	0.36	0.21	1.7
SAXELIN M, 2005, CURR OPIN BIOTECH	10.1016/j.copbio.2005.02.003	2005	1	334	0.3	0.33	1.26
MA J, 2014, NAT COMMUN	10.1038/ncomms4889	2014	1	339	0.29	0.12	3.77
HE FJ, 2020, J AM COLL CARDIOL	10.1016/j.jacc.2019.11.055	2020	0	423	0	0	7.44
PRADO FC, 2008, FOOD RES INT	10.1016/j.foodres.2007.10.010	2008	0	362	0	0	2.34
ZHAO ZY, 2020, TECHNOL CANCER RES T	10.1177/1533033820962117	2020	0	240	0	0	4.22
SCARPIGNATO C, 2005, CHEMOTHERAPY	10.1159/000081990	2005	0	196	0	0	0.74
CRANE RJ, 2015, FOOD NUTR BULL	10.1177/15648265150361S113	2015	0	185	0	0	1.8
REBER SO, 2016, P NATL ACAD SCI USA	10.1073/pnas.1600324113	2016	0	176	0	0	2.12
SINGH KM, 2012, MOL BIOL REP	10.1007/s11033-012-1947-7	2012	0	166	0	0	0.45
LOPEZ CA, 2018, CELL HOST MICROBE	10.1016/j.chom.2018.05.008	2018	0	148	0	0	1.94
DUDA-CHODAK A, 2023, MOLECULES	10.3390/molecules28062536	2023	0	146	0	0	6.94
BANA B, 2019, ANNU REV GENET	10.1146/annurev-genet-112618-043650	2019	0	141	0	0	2.12
LIU B, 2013, BREASTFEED MED	10.1089/bfm.2013.0016	2013	0	133	0	0	0.75
GRZESKOWIAK L, 2015, ANAEROBE	10.1016/j.anaerobe.2015.04.002	2015	0	133	0	0	1.29
SHEPPARD SK, 2015, CSH PERSPECT BIOL	10.1101/cshperspect.a018119	2015	0	128	0	0	1.24
GARCÍA-RAYADO G, 2018, EXPERT REV CLIN PHAR	10.1080/17512433.2018.1516143	2018	0	124	0	0	1.63
ZHANG J, 2017, J DAIRY SCI	10.3168/jds.2016-12480	2017	0	123	0	0	1.03
HAURAT MF, 2015, BIOL CHEM	10.1515/hsz-2014-0183	2015	0	116	0	0	1.13
LUO JW, 2020, IEEE ACM T COMPUT BI	10.1109/TCBB.2018.2883041	2020	0	115	0	0	2.02
KANG MS, 2017, SEMIN IMMUNOL	10.1016/j.smim.2017.04.003	2017	0	111	0	0	0.93
POHL D, 2019, WORLD J GASTROENTERO	10.3748/wjg.v25.i32.4629	2019	0	108	0	0	1.62
ZHANG SL, 2017, FRONT IMMUNOL	10.3389/fimmu.2017.01674	2017	0	107	0	0	0.89
LI AL, 2020, MICROBIOL IMMUNOL	10.1111/1348-0421.12749	2020	0	107	0	0	1.88
DINGEO G, 2020, FOOD FUNCT	10.1039/d0fo01483d	2020	0	106	0	0	1.87
HOFREUTER D, 2014, FRONT CELL INFECT MI	10.3389/fcimb.2014.00137	2014	0	103	0	0	1.15
JUNQUEIRA ACM, 2017, SCI REP-UK	10.1038/s41598-017-16353-x	2017	0	101	0	0	0.84
SELBER-HNATIW S, 2017, FRONT MICROBIOL	10.3389/fmicb.2017.017E5	2017	0	99	0	0	0.83
KOZYRSKYJ AL, 2011, CURR OPIN ALLERGY CL	10.1097/ACI.0b013e328349b166	2011	0	97	0	0	0.59
ZHAO Z, 2021, ACTA PHARM SIN B	10.1016/j.apsb.2021.03.020	2021	0	95	0	0	2.45
PORRAS D, 2019, MOL NUTR FOOD RES	10.1002/mnfr.201800930	2019	0	92	0	0	1.38
MUSILOVA S, 2014, BENEF MICROBES	10.3920/BM2013.0080	2014	0	90	0	0	1
SANTHIRAVEL S, 2022, INT J MOL SCI	10.3390/ijms23158124	2022	0	87	0	0	2.9
ZHANG BB, 2018, FRONT MICROBIOL	10.3389/fmicb.2018.01716	2018	0	85	0	0	1.11
MOLUDI J, 2020, CLIN EXP PHARMACOL P	10.1111/1440-1681.13250	2020	0	80	0	0	1.41
KELLY J, 2017, ENVIRON MICROBIOL	10.1111/1462-2920.13619	2017	0	79	0	0	0.66
PETRARIU OA, 2024, FRONT MICROBIOL	10.3389/fmicb.2023.1296447	2024	0	79	0	0	8.12
LEEUWENDAAL NK, 2021, CURR OPIN ENDOCRINOL	10.1097/MED.0000000000000616	2021	0	77	0	0	1.99
QU WT, 2018, J AGR FOOD CHEM	10.1021/acs.jafc.8b01466	2018	0	75	0	0	0.98
DALEY D, 2014, CURR OPIN ALLERGY CL	10.1097/ACI.0000000000000101	2014	0	74	0	0	0.82
JARRAD AM, 2015, J MED CHEM	10.1021/jm5016846	2015	0	74	0	0	0.72
ZHERNAKOVA DV, 2018, NAT GENET	10.1038/s41588-018-0224-7	2018	0	74	0	0	0.97
YUAN L, 2018, J AGR FOOD CHEM	10.1021/acs.jafc.8b03568	2018	0	73	0	0	0.96
FENNEMAN AC, 2023, NAT REV GASTRO HEPAT	10.1038/s41575-022-00685-9	2023	0	72	0	0	3.42
NEHLIG A, 2022, NUTRIENTS	10.3390/nu14020399	2022	0	68	0	0	2.26
FRANKEL JS, 2019, AM J PRIMATOL	10.1002/ajp.23061	2019	0	66	0	0	0.99
BODKHE R, 2019, FRONT MICROBIOL	10.3389/fmicb.2019.00164	2019	0	66	0	0	0.99
SINGH R, 2022, FRONT PHARMACOL	10.3389/fphar.2022.808195	2022	0	65	0	0	2.16
SEHRAWAT N, 2021, SEMIN CANCER BIOL	10.1016/j.semcancer.2020.06.009	2021	0	63	0	0	1.63
BHATT B, 2018, J IMMUNOL	10.4049/jimmunol.1701625	2018	0	61	0	0	0.8
INAMURA K, 2022, GUT	10.1136/gutjnl-2022-327209	2022	0	61	0	0	2.03
KENNEDY MS, 2020, PROG MOL BIOL TRANSL	10.1016/bs.pmbts.2020.08.013	2020	0	60	0	0	1.06
HAWORTH JJ, 2022, CRIT REV CL LAB SCI	10.1080/10408363.2022.2038075	2022	0	60	0	0	2
KANG GD, 2016, J ETHNOPHARMACOL	10.1016/j.jep.2016.05.044	2016	0	59	0	0	0.71
LI ZY, 2023, PHYTOTHER RES	10.1002/ptr.7806	2023	0	59	0	0	2.8
APONTE M, 2020, FRONT MICROBIOL	10.3389/fmicb.2020.562048	2020	0	58	0	0	1.02
FEKETE E, 2021, FRONT MICROBIOL	10.3389/fmicb.2020.618106	2021	0	58	0	0	1.5
TERJUNG B, 2009, CLIN REV ALLERG IMMU	10.1007/s12016-008-8088-8	2009	0	57	0	0	0.24
LIN MZ, 2019, NAT METHODS	10.1038/s41592-018-0293-7	2019	0	57	0	0	0.86
HOPPER CP, 2020, CHEM REV	10.1021/acs.chemrev.0c00586	2020	0	57	0	0	1
PASCALE A, 2020, PHARMACOL RES	10.1016/j.phrs.2020.104856	2020	0	57	0	0	1
FORDE BM, 2013, BRIEF FUNCT GENOMICS	10.1093/bfgp/els062	2013	0	56	0	0	0.32
MOHAN A, 2017, FOOD QUAL SAF-OXFORD	10.1093/fqsafe/fyx015	2017	0	56	0	0	0.47
ZHANG S, 2018, J CANCER	10.7150/jca.24048	2018	0	56	0	0	0.73
LI YN, 2022, J ETHNOPHARMACOL	10.1016/j.jep.2022.115272	2022	0	56	0	0	1.86
MAO QQ, 2020, INT J MOL SCI	10.3390/ijms21020570	2020	0	55	0	0	0.97
LI HBA, 2021, J ETHNOPHARMACOL	10.1016/j.jep.2020.113445	2021	0	55	0	0	1.42
LI J, 2022, FRONT MED-LAUSANNE	10.3389/fmed.2022.869010	2022	0	55	0	0	1.83
DAS P, 2019, BMC GENOMICS	10.1186/s12864-019-5899-3	2019	0	54	0	0	0.81
LI WJ, 2020, BIOMED PHARMACOTHER	10.1016/j.biopha.2020.110826	2020	0	54	0	0	0.95
ERDRICH S, 2020, BMC MUSCULOSKEL DIS	10.1186/s12891-020-03201-9	2020	0	54	0	0	0.95
SZTEIN MB, 2014, FRONT IMMUNOL	10.3389/fimmu.2014.00516	2014	0	53	0	0	0.59
TASDEMIR SS, 2020, J FUNCT FOODS	10.1016/j.jff.2020.104281	2020	0	53	0	0	0.93
DUDA-CHODAK A, 2016, FOOD FUNCT	10.1039/c5fo01294e	2016	0	52	0	0	0.63
HATTON GB, 2018, INT J PHARMACEUT	10.1016/j.ijpharm.2018.06.054	2018	0	52	0	0	0.68
EVANS GB, 2018, ACS INFECT DIS	10.1021/acsinfecdis.7b00172	2018	0	51	0	0	0.67
HARPER KN, 2013, AM J PHYS ANTHROPOL	10.1002/ajpa.22396	2013	0	50	0	0	0.28
REN CC, 2021, CRIT REV FOOD SCI	10.1080/10408398.2020.1758625	2021	0	50	0	0	1.29
ERIBO OA, 2020, CELL MOL LIFE SCI	10.1007/s00018-019-03370-4	2020	0	49	0	0	0.86
LYRA A, 2012, WORLD J GASTROENTERO	10.3748/wjg.v18.i32.4404	2012	0	48	0	0	0.13
KONDRASHOVA A, 2014, INT REV IMMUNOL	10.3109/08830185.2014.889130	2014	0	48	0	0	0.53
LYNCH KE, 2019, BIOL PHILOS	10.1007/s10539-019-9702-2	2019	0	48	0	0	0.72
TIBBS TN, 2019, MICROB CELL	10.15698/mic2019.08.685	2019	0	48	0	0	0.72
ILLESCAS O, 2021, NUTRIENTS	10.3390/nu13072234	2021	0	48	0	0	1.24
YE JF, 2020, J ANIM PHYSIOL AN N	10.1111/jpn.13290	2020	0	47	0	0	0.83
MORRISON AG, 2023, MICROORGANISMS	10.3390/microorganisms11020318	2023	0	46	0	0	2.19
RODRÍGUEZ-NEGRETE EV, 2024, PLANTS-BASEL	10.3390/plants13040523	2024	0	46	0	0	4.73
FRANCESCHI F, 2019, EUR REV MED PHARMACO		2019	0	45	0	0	0.68
FINK LN, 2007, FEMS IMMUNOL MED MIC	10.1111/j.1574-695X.2007.00333.x	2007	0	44	0	0	0.09
SITARAMAN R, 2018, MICROBIOME	10.1186/s40168-018-0551-z	2018	0	44	0	0	0.58
ZHAO SG, 2019, LAB CHIP	10.1039/c8lc01310a	2019	0	44	0	0	0.66
BANKVALL M, 2014, J ORAL MICROBIOL	10.3402/jom.v6.25739	2014	0	43	0	0	0.48
SALVUCCI E, 2016, CRIT REV MICROBIOL	10.3109/1040841X.2014.962478	2016	0	43	0	0	0.52
BARGIEL P, 2021, J CLIN MED	10.3390/jcm10163609	2021	0	43	0	0	1.11
ZHOU XX, 2025, SIGNAL TRANSDUCT TAR	10.1038/s41392-024-02043-4	2025	0	43	0	0	14.43
WAHLQVIST ML, 2015, ANN NY ACAD SCI	10.1111/nyas.12778	2015	0	42	0	0	0.41
ZHAO YZ, 2019, FRONT PEDIATR	10.3389/fped.2019.00518	2019	0	42	0	0	0.63
GRAVINA AG, 2023, WORLD J GASTROENTERO	10.3748/wjg.v29.i20.3048	2023	0	42	0	0	2
CHASSAING B, 2012, ADV IMMUNOL	10.1016/B978-0-12-394300-2.00003-X	2012	0	41	0	0	0.11
CHEN ZG, 2018, SCI REP-UK	10.1038/s41598-018-33950-6	2018	0	41	0	0	0.54
PRADHAN B, 2019, PROBIOTICS ANTIMICRO	10.1007/s12602-018-9436-5	2019	0	41	0	0	0.62
GARABATOS N, 2022, FRONT IMMUNOL	10.3389/fimmu.2022.873607	2022	0	41	0	0	1.36
MUSZER M, 2015, ARCH IMMUNOL THER EX	10.1007/s00005-015-0332-3	2015	0	40	0	0	0.39
KONG CL, 2020, FOOD FUNCT	10.1039/d0fo01700k	2020	0	40	0	0	0.7
CHANDRA S, 2020, CURR TOP MED CHEM	10.2174/1568026620666200413091101	2020	0	39	0	0	0.69
PIROLLI NH, 2021, ADV BIOL-GER	10.1002/adbi.202000540	2021	0	39	0	0	1.01
GROCHOWSKI DM, 2017, ANN NY ACAD SCI	10.1111/nyas.13421	2017	0	38	0	0	0.32
MROCHEN DM, 2020, INT J MOL SCI	10.3390/ijms21197061	2020	0	38	0	0	0.67
HEGAZY WAH, 2021, WORLD J DIABETES	10.4239/wjd.v12.i11.1832	2021	0	38	0	0	0.98
LI H, 2021, IEEE ACM T COMPUT BI	10.1109/TCBB.2020.2986459	2021	0	38	0	0	0.98
CHEN Y, 2023, CRIT REV FOOD SCI	10.1080/10408398.2022.2030296	2023	0	38	0	0	1.81
AGUAYO S, 2018, J ALZHEIMERS DIS	10.3233/JAD-180319	2018	0	37	0	0	0.49
HUANG YQ, 2019, ANTIMICROB AGENTS CH	10.1128/AAC.00004-19	2019	0	36	0	0	0.54
GUO CG, 2020, GUT LIVER	10.5009/gnl19201	2020	0	36	0	0	0.63
WAGNER RD, 2008, ADV EXP MED BIOL		2008	0	35	0	0	0.23
GARCÍA MG, 2020, APPL ENVIRON MICROB	10.1128/AEM.01451-20	2020	0	35	0	0	0.62
GONZÁLEZ-SANMIGUEL J, 2020, CELLS-BASEL	10.3390/cells9112476	2020	0	34	0	0	0.6
FILA M, 2021, INT J MOL SCI	10.3390/ijms221810134	2021	0	34	0	0	0.88
BROWN G, 2022, NEUROGASTROENT MOTIL	10.1111/nmo.14372	2022	0	34	0	0	1.13
BENAMEUR T, 2023, BRAIN SCI	10.3390/brainsci13081226	2023	0	34	0	0	1.62
HEIDARIAN F, 2019, CURR RES TRANSL MED	10.1016/j.retram.2019.01.002	2019	0	33	0	0	0.5
DE RA, 2020, GUT PATHOG	10.1186/s13099-020-00371-8	2020	0	33	0	0	0.58
SIGNORINI L, 2021, ENDOCR METAB IMMUNE	10.2174/1871530320666201109115415	2021	0	33	0	0	0.85
PENG YJ, 2023, FRONT CELL INFECT MI	10.3389/fcimb.2023.1254198	2023	0	33	0	0	1.57
DOTZ V, 2016, BBA-GEN SUBJECTS	10.1016/j.bbagen.2015.12.026	2016	0	32	0	0	0.38
LEONG W, 2019, FRONT PHARMACOL	10.3389/fphar.2019.01229	2019	0	32	0	0	0.48
JIN M, 2021, FRONT MICROBIOL	10.3389/fmicb.2021.727937	2021	0	32	0	0	0.83
ZHU WT, 2023, FRONT MICROBIOL	10.3389/fmicb.2023.1108661	2023	0	32	0	0	1.52
PHIPPS O, 2020, NUTRIENTS	10.3390/nu12092512	2020	0	31	0	0	0.55
KRAEUTER AK, 2020, FRONT PSYCHIATRY	10.3389/fpsyt.2020.00799	2020	0	31	0	0	0.55
DENG YL, 2021, BIOSENS BIOELECTRON	10.1016/j.bios.2021.113113	2021	0	31	0	0	0.8
LAURIDSEN C, 2021, ANIM FEED SCI TECH	10.1016/j.anifeedsci.2021.114823	2021	0	31	0	0	0.8
XING CS, 2022, FRONT IMMUNOL	10.3389/fimmu.2022.963819	2022	0	31	0	0	1.03
TAN J, 2022, FRONT NUTR	10.3389/fnut.2022.878382	2022	0	31	0	0	1.03
DHURJAD P, 2022, DRUG METAB DISPOS	10.1124/dmd.121.000669	2022	0	31	0	0	1.03
WANG CM, 2023, ADV DRUG DELIVER REV	10.1016/j.addr.2023.114966	2023	0	31	0	0	1.47
XIA T, 2024, INT J BIOL MACROMOL	10.1016/j.ijbiomac.2024.132256	2024	0	31	0	0	3.19
GRAY AN, 2015, CURR OPIN MICROBIOL	10.1016/j.mib.2015.07.012	2015	0	30	0	0	0.29
HERBERT KE, 2018, CARDIOVASC RES	10.1093/cvr/cvx237	2018	0	30	0	0	0.39
HIEU DQ, 2022, APPL MICROBIOL BIOT	10.1007/s00253-022-11895-1	2022	0	30	0	0	1
BOTTALICO L, 2022, EXPERT REV ANTI-INFE	10.1080/14787210.2022.2013809	2022	0	30	0	0	1
ZAIB S, 2024, MINI-REV MED CHEM	10.2174/1389557523666230608163823	2024	0	30	0	0	3.09
LI SNA, 2018, J ALZHEIMERS DIS	10.3233/JAD-171103	2018	0	29	0	0	0.38
UYAR GÖ, 2019, BIOSCI MICROB FOOD H	10.12938/bmfh.19-002	2019	0	29	0	0	0.44
PERNA A, 2020, J CELL PHYSIOL	10.1002/jcp.29430	2020	0	29	0	0	0.51
MORGELL A, 2021, J PROTEOME RES	10.1021/acs.jproteome.1c00018	2021	0	29	0	0	0.75
ZHANG YC, 2021, TOXICOL RES-UK	10.1093/toxres/tfaa108	2021	0	29	0	0	0.75
KUMAR S, 2022, MICROB PATHOGENESIS	10.1016/j.micpath.2021.105383	2022	0	29	0	0	0.97
KONONOVA S, 2021, INT J MOL SCI	10.3390/ijms22083854	2021	0	28	0	0	0.72
YANG SW, 2025, J ADV RES	10.1016/j.jare.2024.06.006	2025	0	28	0	0	9.4
EBERL G, 2010, CURR OPIN IMMUNOL	10.1016/j.coi.2010.06.002	2010	0	27	0	0	0.15
GOTTELAND M, 2014, J MED FOOD	10.1089/jmf.2013.0030	2014	0	27	0	0	0.3
ROXAS JL, 2018, COMPR PHYSIOL	10.1002/cphy.c170034	2018	0	26	0	0	0.34
LIU XX, 2020, TOXICOLOGY	10.1016/j.tox.2020.152410	2020	0	26	0	0	0.46
ZHANG TL, 2025, J NANOBIOTECHNOL	10.1186/s12951-025-03455-2	2025	0	26	0	0	8.73
XIE Q, 2016, J DAIRY SCI	10.3168/jds.2016-11141	2016	0	25	0	0	0.3
TARASHI S, 2019, MICROORGANISMS	10.3390/microorganisms7110561	2019	0	25	0	0	0.38
LEI XJ, 2020, FRONT MICROBIOL	10.3389/fmicb.2020.00579	2020	0	25	0	0	0.44
LI L, 2022, J INFLAMM RES	10.2147/JIR.S372389	2022	0	25	0	0	0.83
GUEVARA-RAMÍREZ P, 2023, FRONT MICROBIOL	10.3389/fmicb.2023.1185787	2023	0	25	0	0	1.19
LEE SH, 2017, FRONT NEUROL	10.3389/fneur.2017.00526	2017	0	24	0	0	0.2
ELY PH, 2018, CLIN DERMATOL	10.1016/j.clindermatol.2018.03.011	2018	0	24	0	0	0.31
MATHARU D, 2019, J BIOSCIENCES	10.1007/s12038-019-9940-0	2019	0	24	0	0	0.36
LICHOTA A, 2020, J INFLAMM RES	10.2147/JIR.S258839	2020	0	24	0	0	0.42
BIAN YQ, 2021, CHIN MED-UK	10.1186/s13020-021-00529-9	2021	0	24	0	0	0.62
VITALE G, 2021, REV ENDOCR METAB DIS	10.1007/s11154-020-09589-y	2021	0	24	0	0	0.62
ANGKEOW JW, 2022, IMMUNITY	10.1016/j.immuni.2022.05.002	2022	0	24	0	0	0.8
GU CW, 2022, FRONT CELL INFECT MI	10.3389/fcimb.2022.870785	2022	0	24	0	0	0.8
VILCHEZ-VARGAS R, 2022, EBIOMEDICINE	10.1016/j.ebiom.2022.104011	2022	0	24	0	0	0.8
ZHANG T, 2022, FRONT NUTR	10.3389/fnut.2022.814269	2022	0	24	0	0	0.8
CHEN C, 2023, ADV DRUG DELIVER REV	10.1016/j.addr.2023.115117	2023	0	24	0	0	1.14
MOTAMEDI H, 2023, BMC BIOINFORMATICS	10.1186/s12859-023-05197-0	2023	0	24	0	0	1.14
FELIX KM, 2018, ANN NY ACAD SCI	10.1111/nyas.13508	2018	0	23	0	0	0.3
NI WW, 2020, ALLERGOL IMMUNOPATH	10.1016/j.aller.2019.06.002	2020	0	23	0	0	0.4
CHEN X, 2021, FRONT MICROBIOL	10.3389/fmicb.2021.735190	2021	0	23	0	0	0.59
GÜRTLER A, 2022, J DTSCH DERMATOL GES	10.1111/ddg.14683	2022	0	23	0	0	0.77
YUAN WW, 2024, J TRANSL MED	10.1186/s12967-024-05998-8	2024	0	23	0	0	2.37
LOPETUSO L, 2017, EUR REV MED PHARMACO		2017	0	22	0	0	0.18
LIU MH, 2019, CURR OPIN NEPHROL HY	10.1097/MNH.0000000000000518	2019	0	22	0	0	0.33
SEPICH-POORE GD, 2022, BIOESSAYS	10.1002/bies.202100252	2022	0	22	0	0	0.73
ZHOU H, 2022, GENOME BIOL	10.1186/s13059-022-02643-9	2022	0	22	0	0	0.73
KAMATH S, 2023, EXPERT OPIN DRUG DEL	10.1080/17425247.2023.2233900	2023	0	22	0	0	1.05
ZHAO JH, 2023, CLIN MED INSIGHTS-ON	10.1177/11795549231188225	2023	0	22	0	0	1.05
DAVE LA, 2023, CRIT REV FOOD SCI	10.1080/10408398.2021.2012753	2023	0	22	0	0	1.05
WU JM, 2024, FRONT IMMUNOL	10.3389/fimmu.2023.1301506	2024	0	22	0	0	2.26
BURET AG, 2014, CRIT REV MICROBIOL	10.3109/1040841X.2012.746952	2014	0	21	0	0	0.23
NEJAD MR, 2015, ARCH IRAN MED		2015	0	21	0	0	0.2
HE C, 2018, CLIN RES HEPATOL GAS	10.1016/j.clinre.2017.12.008	2018	0	21	0	0	0.28
NÄPFLIN K, 2019, PEERJ	10.7717/peerj.8013	2019	0	21	0	0	0.32
CHI C, 2020, EUR J NUTR	10.1007/s00394-019-02006-4	2020	0	21	0	0	0.37
POLIMENO L, 2020, EUR REV MED PHARMACO	10.26355/eurrev_202010_23402	2020	0	21	0	0	0.37
FU Y, 2022, MSYSTEMS	10.1128/msystems.01507-21	2022	0	21	0	0	0.7
LIU ZZ, 2022, WORLD J CLIN CASES	10.12998/wjcc.v10.i10.2976	2022	0	21	0	0	0.7
HAN Z, 2022, FRONT IMMUNOL	10.3389/fimmu.2021.826067	2022	0	21	0	0	0.7
CALVEZ V, 2025, BIOMEDICINES	10.3390/biomedicines13020305	2025	0	21	0	0	7.05
KURATA S, 2015, J CLIN BIOCHEM NUTR	10.3164/jcbn.14-67	2015	0	20	0	0	0.19
CHAIWIANG N, 2019, ACTA MICROBIOL IMM H	10.1556/030.66.2019.038	2019	0	20	0	0	0.3
CHAO YX, 2020, FRONT NEUROL	10.3389/fneur.2020.00849	2020	0	20	0	0	0.35
NELSON PT, 2020, J NEUROPATH EXP NEUR	10.1093/jnen/nlaa024	2020	0	20	0	0	0.35
VOTTO M, 2020, FRONT PEDIATR	10.3389/fped.2020.00263	2020	0	20	0	0	0.35
OBRENOVICH M, 2020, MICROORGANISMS	10.3390/microorganisms8040490	2020	0	20	0	0	0.35
LI Y, 2020, MOL NUTR FOOD RES	10.1002/mnfr.201900965	2020	0	20	0	0	0.35
ZHENG YP, 2021, FRONT PHYSIOL	10.3389/fphys.2021.715852	2021	0	20	0	0	0.52
ZHAO H, 2022, POL J MICROBIOL	10.33073/pjm-2022-016	2022	0	20	0	0	0.67
MARKULIN I, 2022, J NEURAL TRANSM	10.1007/s00702-021-02457-2	2022	0	20	0	0	0.67
WANG F, 2023, GUT PATHOG	10.1186/s13099-023-00559-8	2023	0	20	0	0	0.95
JENA R, 2025, PROBIOTICS ANTIMICRO	10.1007/s12602-023-10189-w	2025	0	20	0	0	6.71
XU XF, 2015, CRIT REV BIOTECHNOL	10.3109/07388551.2013.819485	2015	0	19	0	0	0.18
PICHON M, 2019, HEALTHCARE-BASEL	10.3390/healthcare7010034	2019	0	19	0	0	0.29
WEI M, 2020, J DAIRY SCI	10.3168/jds.2019-17185	2020	0	19	0	0	0.33
LIU YW, 2021, FOOD FUNCT	10.1039/d1fo01423d	2021	0	19	0	0	0.49
SHEIKH A, 2021, CARCINOGENESIS	10.1093/carcin/bgab060	2021	0	19	0	0	0.49
GALEEV A, 2021, INT J MED MICROBIOL	10.1016/j.ijmm.2021.151487	2021	0	19	0	0	0.49
ZHU XX, 2024, CLIN EXP MED	10.1007/s10238-024-01304-4	2024	0	19	0	0	1.95
WANG K, 2024, FRONT IMMUNOL	10.3389/fimmu.2024.1327503	2024	0	19	0	0	1.95
ZHANG TT, 2024, CRIT REV FOOD SCI	10.1080/10408398.2023.2202254	2024	0	19	0	0	1.95
DIAZ MA, 2013, J APPL MICROBIOL	10.1111/jam.12305	2013	0	18	0	0	0.1
ZHOU XL, 2019, CRIT REV FOOD SCI	10.1080/10408398.2018.1485628	2019	0	18	0	0	0.27
BUZÁS GM, 2020, MINERVA GASTROENT D	10.23736/S1121-421X.20.02671-9	2020	0	18	0	0	0.32
DONG S, 2022, FRONT IMMUNOL	10.3389/fimmu.2022.1038650	2022	0	18	0	0	0.6
BASU A, 2022, WIRES NANOMED NANOBI	10.1002/wnan.1771	2022	0	18	0	0	0.6
BENESOVÁ I, 2023, J CANCER RES CLIN	10.1007/s00432-023-05244-6	2023	0	18	0	0	0.86
SHAH HLY, 2023, TRANSL LUNG CANCER R	10.21037/tlcr-22-595	2023	0	18	0	0	0.86
LU MM, 2023, NUTRIENTS	10.3390/nu15010206	2023	0	18	0	0	0.86
KANDPAL M, 2024, VIRULENCE	10.1080/21505594.2024.2303853	2024	0	18	0	0	1.85
HASAN N, 2010, INFECT DIS CLIN N AM	10.1016/j.idc.2010.07.009	2010	0	17	0	0	0.09
TAUSCHMANN M, 2013, PLOS ONE	10.1371/journal.pone.0080362	2013	0	17	0	0	0.1
HESSELAGER MO, 2016, GLYCOBIOLOGY	10.1093/glycob/cww009	2016	0	17	0	0	0.2
HIRATA Y, 2017, J GASTROENTEROL	10.1007/s00535-016-1291-0	2017	0	17	0	0	0.14
ROMAN P, 2018, BEHAV PHARMACOL	10.1097/FBP.0000000000000385	2018	0	17	0	0	0.22
BISCETTI F, 2019, MEDIAT INFLAMM	10.1155/2019/4128682	2019	0	17	0	0	0.26
HUNDSHAMMER C, 2020, NUTRIENTS	10.3390/nu12113568	2020	0	17	0	0	0.3
HO KM, 2020, ANAESTH INTENS CARE	10.1177/0310057X20903732	2020	0	17	0	0	0.3
TANVEER M, 2020, PHYTOCHEM REV	10.1007/s11101-020-09664-x	2020	0	17	0	0	0.3
SHI ZZ, 2021, CLIN MED INSIGHTS-ON	10.1177/11795549211024197	2021	0	17	0	0	0.44
MIAO FJ, 2021, J FOOD BIOCHEM	10.1111/jfbc.13567	2021	0	17	0	0	0.44
NGASHANGVA L, 2023, FRONT MICROBIOL	10.3389/fmicb.2023.1114707	2023	0	17	0	0	0.81
FENG PY, 2024, FRONT MICROBIOL	10.3389/fmicb.2024.1287077	2024	0	17	0	0	1.75
STEED H, 2011, FEMS IMMUNOL MED MIC	10.1111/j.1574-695X.2011.00857.x	2011	0	16	0	0	0.1
BEGUM YA, 2018, MSPHERE	10.1128/mSphere.00517-17	2018	0	16	0	0	0.21
CHUANG DJ, 2021, CELLS-BASEL	10.3390/cells10123530	2021	0	16	0	0	0.41
FU K, 2021, EVID-BASED COMPL ALT	10.1155/2021/2251679	2021	0	16	0	0	0.41
LAPIDOT Y, 2022, NPJ BIOFILMS MICROBI	10.1038/s41522-022-00271-6	2022	0	16	0	0	0.53
MA JX, 2023, J FUNCT FOODS	10.1016/j.jff.2023.105710	2023	0	16	0	0	0.76
LI Q, 2023, FRONT NEUROL	10.3389/fneur.2023.1185375	2023	0	16	0	0	0.76
NTONA S, 2023, NEUROCHEM INT	10.1016/j.neuint.2023.105484	2023	0	16	0	0	0.76
WANG F, 2024, AGEING RES REV	10.1016/j.arr.2024.102399	2024	0	16	0	0	1.65
BARCHI A, 2024, COMPUT STRUCT BIOTEC	10.1016/j.csbj.2023.12.026	2024	0	16	0	0	1.65
CIERNIKOVA S, 2024, MICROORGANISMS	10.3390/microorganisms12010024	2024	0	16	0	0	1.65
TANRIOVER MD, 2012, POL ARCH MED WEWN	10.20452/pamw.1507	2012	0	15	0	0	0.04
ITO N, 2015, DEV GROWTH DIFFER	10.1111/dgd.12209	2015	0	15	0	0	0.15
BENDOVÁ B, 2020, BMC MICROBIOL	10.1186/s12866-020-01859-8	2020	0	15	0	0	0.26
GALLOP A, 2021, J GERIATR PSYCH NEUR	10.1177/08919887211018268	2021	0	15	0	0	0.39
FANG C, 2022, FOOD FUNCT	10.1039/d1fo02892h	2022	0	15	0	0	0.5
GUO PL, 2023, SMALL	10.1002/smll.202302702	2023	0	15	0	0	0.71
SONG J, 2023, FRONT ENDOCRINOL	10.3389/fendo.2023.1078593	2023	0	15	0	0	0.71
TEMEL HY, 2023, CANCER MED-US	10.1002/cam4.5323	2023	0	15	0	0	0.71
GUAMÁN LP, 2024, NUTRIENTS	10.3390/nu16213706	2024	0	15	0	0	1.54
GU Q, 2024, COMPR REV FOOD SCI F	10.1111/1541-4337.13292	2024	0	15	0	0	1.54
PÉRÉ-VÉDRENNE C, 2017, HELICOBACTER	10.1111/hel.12407	2017	0	14	0	0	0.12
HTUN NSN, 2018, PLOS NEGLECT TROP D	10.1371/journal.pntd.0006332	2018	0	14	0	0	0.18
DE ARAÚJO ERD, 2021, FRONT PHARMACOL	10.3389/fphar.2021.744192	2021	0	14	0	0	0.36
GAO T, 2021, FOOD FUNCT	10.1039/d1fo00467k	2021	0	14	0	0	0.36
ARSENIJEVIC T, 2021, CANCERS	10.3390/cancers13061231	2021	0	14	0	0	0.36
JOURA MI, 2021, ACTA MICROBIOL IMM H	10.1556/030.2021.01366	2021	0	14	0	0	0.36
MOREIRA H, 2022, FRONT IMMUNOL	10.3389/fimmu.2022.981847	2022	0	14	0	0	0.47
SU H, 2023, FEMS MICROBIOL REV	10.1093/femsre/fuad036	2023	0	14	0	0	0.67
LIN XY, 2023, BMC COMPLEMENT MED	10.1186/s12906-023-04042-4	2023	0	14	0	0	0.67
BANSKOTA SU, 2023, INT J MOL SCI	10.3390/ijms24032309	2023	0	14	0	0	0.67
HOJSAK I, 2023, J PEDIATR GASTR NUTR	10.1097/MPG.0000000000003568	2023	0	14	0	0	0.67
ROESELERS G, 2012, PHARMACOL RES	10.1016/j.phrs.2012.09.007	2012	0	13	0	0	0.04
CUREAU N, 2016, EPIGENOMICS-UK	10.2217/epi-2016-0057	2016	0	13	0	0	0.16
YU TY, 2017, SCI REP-UK	10.1038/srep39777	2017	0	13	0	0	0.11
WANG LL, 2018, EUR REV MED PHARMACO		2018	0	13	0	0	0.17
HAPIL FZ, 2018, IMMUNOLOGY	10.1111/imm.12958	2018	0	13	0	0	0.17
PADRA JT, 2019, BIOSENS BIOELECTRON	10.1016/j.bios.2019.111736	2019	0	13	0	0	0.2
BHATTARAI Y, 2020, AM J PHYSIOL-GASTR L	10.1152/ajpgi.00058.2020	2020	0	13	0	0	0.23
KANG X, 2020, EUR J NEUROL	10.1111/ene.14400	2020	0	13	0	0	0.23
THEIN W, 2021, BIOMOL THER	10.4062/biomolther.2021.086	2021	0	13	0	0	0.34
NAM K, 2021, J GASTROENTEROL	10.1007/s00535-021-01775-2	2021	0	13	0	0	0.34
KUMAR A, 2022, CAN J GASTROENTEROL	10.1155/2022/8416578	2022	0	13	0	0	0.43
RAEV SA, 2023, GUT MICROBES	10.1080/19490976.2023.2197833	2023	0	13	0	0	0.62
HUANG YY, 2023, NUTRIENTS	10.3390/nu15153362	2023	0	13	0	0	0.62
MENDES I, 2023, INT J MOL SCI	10.3390/ijms241411855	2023	0	13	0	0	0.62
TAITZ JJ, 2023, EUR J IMMUNOL	10.1002/eji.202250163	2023	0	13	0	0	0.62
GERMAIN L, 2024, J EXP MED	10.1084/jem.20232298	2024	0	13	0	0	1.34
YUAN S, 2024, AM J PREV MED	10.1016/j.amepre.2023.10.017	2024	0	13	0	0	1.34
LI SL, 2024, MOL CELL BIOCHEM	10.1007/s11010-023-04853-6	2024	0	13	0	0	1.34
DURAND PY, 2018, BLOOD PURIFICAT	10.1159/000490612	2018	0	12	0	0	0.16
LIN TF, 2020, J CHIN MED ASSOC	10.1097/JCMA.0000000000000256	2020	0	12	0	0	0.21
YAO YP, 2021, J AGR FOOD CHEM	10.1021/acs.jafc.1c01801	2021	0	12	0	0	0.31
MAITI KS, 2021, MOLECULES	10.3390/molecules26113474	2021	0	12	0	0	0.31
ROKKAS T, 2023, EUR J GASTROEN HEPAT	10.1097/MEG.0000000000002519	2023	0	12	0	0	0.57
XU KF, 2023, CURR NEUROPHARMACOL	10.2174/1570159X21666221019115716	2023	0	12	0	0	0.57
SULAIMAN Y, 2024, MEDICINA-LITHUANIA	10.3390/medicina60091416	2024	0	12	0	0	1.23
ARAI J, 2024, CANCER SCI	10.1111/cas.16282	2024	0	12	0	0	1.23
PATIL RS, 2024, MED RES REV	10.1002/med.21987	2024	0	12	0	0	1.23
LEE SU, 2024, PROBIOTICS ANTIMICRO	10.1007/s12602-023-10071-9	2024	0	12	0	0	1.23
PAUL JK, 2025, WORLD J GASTROENTERO	10.3748/wjg.v31.i5.99913	2025	0	12	0	0	4.03
ABAVISANI M, 2025, AGEING RES REV	10.1016/j.arr.2025.102657	2025	0	12	0	0	4.03
RAO S, 2017, SEMIN IMMUNOL	10.1016/j.smim.2017.08.004	2017	0	11	0	0	0.09
ROBINO P, 2019, AVIAN PATHOL	10.1080/03079457.2018.1553294	2019	0	11	0	0	0.17
GESUALDO M, 2020, J CLIN MED	10.3390/jcm9113535	2020	0	11	0	0	0.19
KRZNARIC J, 2022, LIFE-BASEL	10.3390/life12122052	2022	0	11	0	0	0.37
LOGANATHAN T, 2022, LIFE SCI	10.1016/j.lfs.2022.121118	2022	0	11	0	0	0.37
JIAO JY, 2022, FRONT CELL INFECT MI	10.3389/fcimb.2022.838340	2022	0	11	0	0	0.37
HAN ZY, 2023, INT J MOL SCI	10.3390/ijms242115654	2023	0	11	0	0	0.52
ROSSI RE, 2023, WORLD J GASTROENTERO	10.3748/wjg.v29.i23.3733	2023	0	11	0	0	0.52
YANG LL, 2023, NUCLEIC ACIDS RES	10.1093/nar/gkad498	2023	0	11	0	0	0.52
ALHAMWE BA, 2023, PEDIAT ALLERG IMM-UK	10.1111/pai.13976	2023	0	11	0	0	0.52
XUE P, 2023, FRONT CELL INFECT MI	10.3389/fcimb.2023.1119037	2023	0	11	0	0	0.52
ARTUSA V, 2023, INT J MOL SCI	10.3390/ijms24054997	2023	0	11	0	0	0.52
GULNAZ A, 2023, J PHARM INVEST	10.1007/s40005-022-00600-z	2023	0	11	0	0	0.52
HERNELL O, 2013, BRIT J NUTR	10.1017/S0007114512004059	2013	0	10	0	0	0.06
SHAFI A, 2014, FOOD REV INT	10.1080/87559129.2014.929142	2014	0	10	0	0	0.11
ALVAREZ-CALATAYUD G, 2016, FUTURE MICROBIOL	10.2217/fmb.15.150	2016	0	10	0	0	0.12
BUTLER RN, 2017, J PEDIATR GASTR NUTR	10.1097/MPG.0000000000001373	2017	0	10	0	0	0.08
PELLICANO R, 2018, MINERVA GASTROENT D	10.23736/S1121-421X.18.02465-0	2018	0	10	0	0	0.13
LI CY, 2020, MEDICINE	10.1097/MD.0000000000022975	2020	0	10	0	0	0.18
AMADEI SS, 2020, ANTIBIOTICS-BASEL	10.3390/antibiotics9090580	2020	0	10	0	0	0.18
CURINI L, 2021, BIOMEDICINES	10.3390/biomedicines9101338	2021	0	10	0	0	0.26
XIE Y, 2021, GUT PATHOG	10.1186/s13099-021-00449-x	2021	0	10	0	0	0.26
SHI MC, 2021, FRONT AGING NEUROSCI	10.3389/fnagi.2021.685863	2021	0	10	0	0	0.26
GROVER K, 2021, J GASTROINTEST ONCOL	10.21037/jgo-2019-gi-07	2021	0	10	0	0	0.26
MEDKOUR H, 2021, YALE J BIOL MED		2021	0	10	0	0	0.26
KAZMIERCZAK-SIEDLECKA K, 2021, EUR REV MED PHARMACO		2021	0	10	0	0	0.26
ASSALIN HB, 2022, INT J MOL SCI	10.3390/ijms232213766	2022	0	10	0	0	0.33
CHANG CT, 2022, NUTRIENTS	10.3390/nu14183726	2022	0	10	0	0	0.33
MAJEWSKI M, 2022, CANCERS	10.3390/cancers14153832	2022	0	10	0	0	0.33
SARDELLI L, 2022, BIOMATER ADV	10.1016/j.bioadv.2022.213022	2022	0	10	0	0	0.33
GARCIA-VELLO P, 2022, GLYCOBIOLOGY	10.1093/glycob/cwac027	2022	0	10	0	0	0.33
JIANG QL, 2022, WORLD J GASTROENTERO	10.3748/wjg.v28.i8.811	2022	0	10	0	0	0.33
ALEMOHAMMAD SMA, 2022, MOL BIOL REP	10.1007/s11033-021-07078-2	2022	0	10	0	0	0.33
DARGENIO VN, 2022, BENEF MICROBES	10.3920/BM2021.0151	2022	0	10	0	0	0.33
COMPARE D, 2022, DIGEST DIS	10.1159/000516023	2022	0	10	0	0	0.33
ZHANG J, 2023, FRONT CELL INFECT MI	10.3389/fcimb.2023.1322537	2023	0	10	0	0	0.48
LIU J, 2023, BIOMED PHARMACOTHER	10.1016/j.biopha.2023.115484	2023	0	10	0	0	0.48
SONG ZH, 2023, FRONT CELL INFECT MI	10.3389/fcimb.2023.1218326	2023	0	10	0	0	0.48
SANTACROCE L, 2024, CURR ISSUES MOL BIOL	10.3390/cimb46050299	2024	0	10	0	0	1.03
ZHU XF, 2024, FRONT MICROBIOL	10.3389/fmicb.2024.1342356	2024	0	10	0	0	1.03
LIN YL, 2025, GUT MICROBES	10.1080/19490976.2025.2452229	2025	0	10	0	0	3.36
CHEN HY, 2025, AGING DIS	10.14336/AD.2024.0538	2025	0	10	0	0	3.36
PADHI S, 2025, J SCI FOOD AGR	10.1002/jsfa.13313	2025	0	10	0	0	3.36
SARKAR S, 2013, BRIT FOOD J	10.1108/BFJ-06-2011-0163	2013	0	9	0	0	0.05
DE FREITAS MCR, 2016, FRONT MICROBIOL	10.3389/fmicb.2016.01465	2016	0	9	0	0	0.11
ZHAO SF, 2019, EXP THER MED	10.3892/etm.2019.7291	2019	0	9	0	0	0.14
PES GM, 2019, ANN MED	10.1080/07853890.2019.1569254	2019	0	9	0	0	0.14
KRAMER P, 2021, FRONT AGING NEUROSCI	10.3389/fnagi.2021.776936	2021	0	9	0	0	0.23
PAKHARUKOVA MY, 2021, SCI REP-UK	10.1038/s41598-021-87446-x	2021	0	9	0	0	0.23
CUOMO P, 2022, INT J MOL SCI	10.3390/ijms232213717	2022	0	9	0	0	0.3
SATER AAH, 2022, FRONT ONCOL	10.3389/fonc.2022.804983	2022	0	9	0	0	0.3
ZHENG W, 2022, FRONT MICROBIOL	10.3389/fmicb.2022.853184	2022	0	9	0	0	0.3
CONTINO KF, 2022, BIOCHEM PHARMACOL	10.1016/j.bcp.2022.114916	2022	0	9	0	0	0.3
MIAO CH, 2023, FRONT NUTR	10.3389/fnut.2023.1268893	2023	0	9	0	0	0.43
BANGOLO AI, 2023, WORLD J GASTROENTERO	10.3748/wjg.v29.i25.3984	2023	0	9	0	0	0.43
REN XM, 2024, FOODS	10.3390/foods13213460	2024	0	9	0	0	0.93
SHARMA P, 2024, RHEUMATOL INT	10.1007/s00296-024-05541-4	2024	0	9	0	0	0.93
WANG X, 2024, ECOTOX ENVIRON SAFE	10.1016/j.ecoenv.2023.115898	2024	0	9	0	0	0.93
CHEN LS, 2025, J ETHNOPHARMACOL	10.1016/j.jep.2024.119151	2025	0	9	0	0	3.02
FERREIRA ED, 2009, FEMS IMMUNOL MED MIC	10.1111/j.1574-695X.2009.00546.x	2009	0	8	0	0	0.03
DESNUES B, 2010, FUTURE MICROBIOL	10.2217/FMB.10.141	2010	0	8	0	0	0.04
OBIEGLO K, 2014, EXPERT REV RESP MED	10.1586/17476348.2014.949244	2014	0	8	0	0	0.09
BARZEGARI A, 2014, FUTURE MICROBIOL	10.2217/fmb.14.22	2014	0	8	0	0	0.09
MUDRONOVÁ D, 2015, BENEF MICROBES	10.3920/BM2014.0145	2015	0	8	0	0	0.08
AUGUSTIN AD, 2016, BRIT J CLIN PHARMACO	10.1111/bcp.12967	2016	0	8	0	0	0.1
AJAYI A, 2020, J CLIN MED	10.3390/jcm9082565	2020	0	8	0	0	0.14
SUGIYAMA T, 2021, DIGESTION	10.1159/000510680	2021	0	8	0	0	0.21
GHOSH S, 2022, MOL BIOL REP	10.1007/s11033-022-07585-w	2022	0	8	0	0	0.27
ALI A, 2022, MOL BIOL REP	10.1007/s11033-022-07357-6	2022	0	8	0	0	0.27
KHOSRAVI AD, 2022, FOLIA MICROBIOL	10.1007/s12223-022-00978-1	2022	0	8	0	0	0.27
IRONS EE, 2022, GLYCOBIOLOGY	10.1093/glycob/cwac005	2022	0	8	0	0	0.27
SHARMA P, 2022, NEUROSURG REV	10.1007/s10143-021-01516-2	2022	0	8	0	0	0.27
WANG L, 2023, J DIABETES RES	10.1155/2023/4388437	2023	0	8	0	0	0.38
DADGAR N, 2023, CANCERS	10.3390/cancers15184426	2023	0	8	0	0	0.38
VINEETHA KK, 2023, REPROD SCI	10.1007/s43032-023-01289-7	2023	0	8	0	0	0.38
MARSHALL SA, 2023, J FUNCT FOODS	10.1016/j.jff.2023.105645	2023	0	8	0	0	0.38
STOFF R, 2023, CANCER J	10.1097/PPO.0000000000000651	2023	0	8	0	0	0.38
JAVID H, 2023, CURR MED CHEM	10.2174/0929867329666220511185745	2023	0	8	0	0	0.38
CHANG MR, 2023, COORDIN CHEM REV	10.1016/j.ccr.2022.214923	2023	0	8	0	0	0.38
KAIREY L, 2023, NUTR REV	10.1093/nutrit/nuac054	2023	0	8	0	0	0.38
ZHAO SQ, 2024, WORLD J GASTROENTERO	10.3748/wjg.v30.i37.4090	2024	0	8	0	0	0.82
ZHANG X, 2024, BIOMEDICINES	10.3390/biomedicines12102271	2024	0	8	0	0	0.82
ZAJKOWSKA I, 2024, NUTRIENTS	10.3390/nu16142228	2024	0	8	0	0	0.82
ZHANG H, 2024, MICROBIOL RES	10.1016/j.micres.2024.127788	2024	0	8	0	0	0.82
PEREIRA QC, 2024, NUTRIENTS	10.3390/nu16071066	2024	0	8	0	0	0.82
XUAN MJ, 2024, CELL COMMUN SIGNAL	10.1186/s12964-023-01425-5	2024	0	8	0	0	0.82
MO CZ, 2024, MICROBIOL RES	10.1016/j.micres.2024.127613	2024	0	8	0	0	0.82
KUMAVATH R, 2024, INT J ONCOL	10.3892/ijo.2023.5592	2024	0	8	0	0	0.82
TANNOCK GW, 2024, MICROBIOL MOL BIOL R	10.1128/mmbr.00127-22	2024	0	8	0	0	0.82
MONDAL P, 2024, CANCER METAST REV	10.1007/s10555-023-10138-7	2024	0	8	0	0	0.82
YANG LH, 2024, CRIT REV FOOD SCI	10.1080/10408398.2023.2224431	2024	0	8	0	0	0.82
PARK SJ, 2025, NEURAL REGEN RES	10.4103/NRR.NRR-D-24-00994	2025	0	8	0	0	2.69
KULKARNI R, 2025, MOL NEUROBIOL	10.1007/s12035-024-04545-2	2025	0	8	0	0	2.69
DONG Y, 2025, PROBIOTICS ANTIMICRO	10.1007/s12602-024-10293-5	2025	0	8	0	0	2.69
LU LG, 2014, WORLD J MICROB BIOT	10.1007/s11274-013-1507-x	2014	0	7	0	0	0.08
RIVERA-PÉREZ JI, 2017, MICROBIOL SPECTR	10.1128/microbiolspec.EMF-0009-2016	2017	0	7	0	0	0.06
CHEN CC, 2019, KAOHSIUNG J MED SCI	10.1002/kjm2.12011	2019	0	7	0	0	0.11
DAILEY FE, 2019, ENDOCR METAB IMMUNE	10.2174/1871530318666181022163944	2019	0	7	0	0	0.11
YANG YJ, 2020, BIOMEDICINES	10.3390/biomedicines8060146	2020	0	7	0	0	0.12
SOLLIE S, 2020, FRONT ONCOL	10.3389/fonc.2020.00263	2020	0	7	0	0	0.12
SEO HS, 2021, ANN LAB MED	10.3343/alm.2021.41.4.424	2021	0	7	0	0	0.18
COMPO NR, 2021, COMPARATIVE MED	10.30802/AALAS-CM-20-000080	2021	0	7	0	0	0.18
MARGINEAN CO, 2022, DIAGNOSTICS	10.3390/diagnostics12102328	2022	0	7	0	0	0.23
WU YH, 2022, FUTURE MICROBIOL	10.2217/fmb-2021-0072	2022	0	7	0	0	0.23
AMARA S, 2022, CELLS-BASEL	10.3390/cells11121900	2022	0	7	0	0	0.23
LIU ZH, 2022, ACS SENSORS	10.1021/acssensors.2c00232	2022	0	7	0	0	0.23
LIU T, 2023, FRONT IMMUNOL	10.3389/fimmu.2023.1333864	2023	0	7	0	0	0.33
HE YT, 2023, LIFE SCI	10.1016/j.lfs.2023.122171	2023	0	7	0	0	0.33
ZHAO JW, 2023, FRONT IMMUNOL	10.3389/fimmu.2023.1260780	2023	0	7	0	0	0.33
XU J, 2023, METABOLITES	10.3390/metabo13101043	2023	0	7	0	0	0.33
ENJETI A, 2023, FRONT MICROBIOL	10.3389/fmicb.2023.1209932	2023	0	7	0	0	0.33
CHEN D, 2023, J NEUROENDOCRINOL	10.1111/jne.13305	2023	0	7	0	0	0.33
GARCÍA-SANTOS JA, 2023, INT J MOL SCI	10.3390/ijms24119427	2023	0	7	0	0	0.33
RUI X, 2023, FRONT CELL INFECT MI	10.3389/fcimb.2023.1168756	2023	0	7	0	0	0.33
MUNIR MU, 2024, GUT MICROBES	10.1080/19490976.2024.2422468	2024	0	7	0	0	0.72
CHANG CCJ, 2024, J GLAUCOMA	10.1097/IJG.0000000000002448	2024	0	7	0	0	0.72
BOYANOVA L, 2024, LETT APPL MICROBIOL	10.1093/lambio/ovae049	2024	0	7	0	0	0.72
KONG LH, 2024, HELIYON	10.1016/j.heliyon.2024.e24610	2024	0	7	0	0	0.72
REUTER S, 2024, RESP RES	10.1186/s12931-023-02660-7	2024	0	7	0	0	0.72
OUYANG ML, 2024, THER ADV DRUG SAF	10.1177/20420986241260211	2024	0	7	0	0	0.72
SINGHAL S, 2024, BIOTECHNOL GENET ENG	10.1080/02648725.2023.2166268	2024	0	7	0	0	0.72
STACHELSKA MA, 2025, NUTRIENTS	10.3390/nu17010009	2025	0	7	0	0	2.35
HA EM, 2011, BIOMOL THER	10.4062/biomolther.2011.19.2.155	2011	0	6	0	0	0.04
ZHANG HW, 2017, BIOCHEM BIOPH RES CO	10.1016/j.bbrc.2017.06.132	2017	0	6	0	0	0.05
COSTA-MOREIRA P, 2020, SCAND J GASTROENTERO	10.1080/00365521.2020.1722217	2020	0	6	0	0	0.11
AZIMI T, 2020, CURR PHARM BIOTECHNO	10.2174/1389201021666191219160729	2020	0	6	0	0	0.11
MELESHKO T, 2021, MINERVA BIOTECHNOL B	10.23736/S2724-542X.21.02784-X	2021	0	6	0	0	0.15
ZHU W, 2022, FRONT ONCOL	10.3389/fonc.2022.897330	2022	0	6	0	0	0.2
ZHOU XH, 2022, FRONT MED-LAUSANNE	10.3389/fmed.2021.755969	2022	0	6	0	0	0.2
CHEUNG KS, 2022, GUT LIVER	10.5009/gnl210132	2022	0	6	0	0	0.2
ALUAI-CUNHA CS, 2023, VET COMP ONCOL	10.1111/vco.12892	2023	0	6	0	0	0.29
ZHANG T, 2023, FRONT NEUROSCI-SWITZ	10.3389/fnins.2023.1109510	2023	0	6	0	0	0.29
ZHAI SR, 2024, J FOOD SCI	10.1111/1750-3841.17514	2024	0	6	0	0	0.62
GE JM, 2024, PHYTOMEDICINE	10.1016/j.phymed.2024.155643	2024	0	6	0	0	0.62
WANG BD, 2024, POWDER TECHNOL	10.1016/j.powtec.2024.119905	2024	0	6	0	0	0.62
LIU SJ, 2024, FRONT CELL INFECT MI	10.3389/fcimb.2024.1374238	2024	0	6	0	0	0.62
VONGSAVATH T, 2024, CANCERS	10.3390/cancers16030499	2024	0	6	0	0	0.62
YANG SS, 2024, FRONT CELL INFECT MI	10.3389/fcimb.2024.1353094	2024	0	6	0	0	0.62
DELPLANQUE M, 2024, RHEUMATOLOGY	10.1093/rheumatology/kead322	2024	0	6	0	0	0.62
PEI TC, 2025, MICROBIOL RES	10.1016/j.micres.2025.128211	2025	0	6	0	0	2.01
KUMARI S, 2025, CANCERS	10.3390/cancers17010090	2025	0	6	0	0	2.01
VERMA M, 2017, TECHNOL CANCER RES T	10.1177/1533034616645219	2017	0	5	0	0	0.04
LEE C, 2017, INT J DATA MIN BIOIN	10.1504/IJDMB.2017.10012554	2017	0	5	0	0	0.04
LATERZA L, 2018, J FUNCT FOODS	10.1016/j.jff.2018.05.051	2018	0	5	0	0	0.07
VOLOVAT SR, 2022, CANCERS	10.3390/cancers14194834	2022	0	5	0	0	0.17
RETAMAL-VALDES B, 2022, J CLIN PERIODONTOL	10.1111/jcpe.13704	2022	0	5	0	0	0.17
LIU YB, 2022, GASTROENTEROL REP	10.1093/gastro/goac011	2022	0	5	0	0	0.17
WANG CY, 2023, FRONT MED-LAUSANNE	10.3389/fmed.2023.1324473	2023	0	5	0	0	0.24
LIU WP, 2023, ONCOL LETT	10.3892/ol.2023.14128	2023	0	5	0	0	0.24
WIDJAJA F, 2023, BIOMEDICINES	10.3390/biomedicines11102658	2023	0	5	0	0	0.24
GRAHL MVC, 2023, MICROORGANISMS	10.3390/microorganisms11082042	2023	0	5	0	0	0.24
PANI G, 2023, CANCERS	10.3390/cancers15092583	2023	0	5	0	0	0.24
SHARMA P, 2023, APPL MICROBIOL BIOT	10.1007/s00253-023-12470-y	2023	0	5	0	0	0.24
DOMINGUES C, 2023, VACCINES-BASEL	10.3390/vaccines11030492	2023	0	5	0	0	0.24
ZORINA SA, 2023, LIFE-BASEL	10.3390/life13030805	2023	0	5	0	0	0.24
LIN SJH, 2023, FRONT CELL INFECT MI	10.3389/fcimb.2022.1042815	2023	0	5	0	0	0.24
LU C, 2024, J HAZARD MATER	10.1016/j.jhazmat.2024.135584	2024	0	5	0	0	0.51
WANG HF, 2024, FRONT NUTR	10.3389/fnut.2024.1407736	2024	0	5	0	0	0.51
MIKÓ E, 2024, GEROSCIENCE	10.1007/s11357-024-01255-4	2024	0	5	0	0	0.51
KAMATH HS, 2024, INDIAN J MICROBIOL	10.1007/s12088-024-01242-5	2024	0	5	0	0	0.51
YANG QY, 2024, PROBIOTICS ANTIMICRO	10.1007/s12602-024-10227-1	2024	0	5	0	0	0.51
HMAR EL, 2024, ENDOCR METAB IMMUNE	10.2174/1871530323666230502141717	2024	0	5	0	0	0.51
ZHANG Y, 2025, GUT MICROBES	10.1080/19490976.2025.2454937	2025	0	5	0	0	1.68
LIN AQ, 2025, IMETA	10.1002/imt2.70070	2025	0	5	0	0	1.68
ZHANG WT, 2025, MOL CANCER	10.1186/s12943-025-02403-w	2025	0	5	0	0	1.68
OLIVER PJ, 2025, J NEUROL	10.1007/s00415-025-13138-5	2025	0	5	0	0	1.68
MANFREDINI M, 2025, BIOMOLECULES	10.3390/biom15030411	2025	0	5	0	0	1.68
WANG L, 2025, WORLD J GASTROENTERO	10.3748/wjg.v31.i9.102053	2025	0	5	0	0	1.68
VERMA J, 2025, BIOMEDICINES	10.3390/biomedicines13010061	2025	0	5	0	0	1.68
ZHANG RY, 2025, SCI CHINA LIFE SCI	10.1007/s11427-024-2831-x	2025	0	5	0	0	1.68
SOBOL CV, 2018, RUSS J DEV BIOL+	10.1134/S1062360418060061	2018	0	4	0	0	0.05
ROSENBERG E, 2020, BJOG-INT J OBSTET GY	10.1111/1471-0528.15882	2020	0	4	0	0	0.07
CAMPILLO-GIMENEZ L, 2021, FRONT CELL INFECT MI	10.3389/fcimb.2021.752304	2021	0	4	0	0	0.1
VILLA-RUANO N, 2021, CHEM BIODIVERS	10.1002/cbdv.202100611	2021	0	4	0	0	0.1
HU DX, 2021, SCI REP-UK	10.1038/s41598-021-97790-7	2021	0	4	0	0	0.1
HAN ZT, 2022, J ONCOL	10.1155/2022/6069403	2022	0	4	0	0	0.13
MURPHY KM, 2022, ENVIRON MICROBIOL	10.1111/1462-2920.16222	2022	0	4	0	0	0.13
TOJJARI A, 2022, CANCERS	10.3390/cancers14194641	2022	0	4	0	0	0.13
BHAT SA, 2022, CRIT REV MICROBIOL	10.1080/1040841X.2022.2035313	2022	0	4	0	0	0.13
SIAN-HÜLSMANN J, 2022, J NEURAL TRANSM	10.1007/s00702-021-02448-3	2022	0	4	0	0	0.13
MA RG, 2023, GUT PATHOG	10.1186/s13099-023-00571-y	2023	0	4	0	0	0.19
THANAWALA SU, 2023, CLIN GASTROENTEROL H	10.1016/j.cgh.2023.03.012	2023	0	4	0	0	0.19
LI Y, 2023, HELICOBACTER	10.1111/hel.13021	2023	0	4	0	0	0.19
TALMAN L, 2023, SEMIN NEUROL	10.1055/s-0043-1771461	2023	0	4	0	0	0.19
SHAO-HUA Z, 2023, BMC GASTROENTEROL	10.1186/s12876-023-02764-w	2023	0	4	0	0	0.19
ZHAO XH, 2023, CNS NEUROSCI THER	10.1111/cns.14165	2023	0	4	0	0	0.19
BHATNAGAR K, 2024, FRONT IMMUNOL	10.3389/fimmu.2024.1442788	2024	0	4	0	0	0.41
FANG YZ, 2024, FRONT CELL INFECT MI	10.3389/fcimb.2024.1437425	2024	0	4	0	0	0.41
DU ZH, 2024, ARCH MICROBIOL	10.1007/s00203-024-04104-2	2024	0	4	0	0	0.41
GAGLIANO C, 2024, FRONT BIOSCI-LANDMRK	10.31083/j.fbl2908310	2024	0	4	0	0	0.41
KOMORNIAK N, 2024, NUTRIENTS	10.3390/nu16152551	2024	0	4	0	0	0.41
HU Y, 2024, HELICOBACTER	10.1111/hel.13116	2024	0	4	0	0	0.41
WAN SS, 2024, FRONT MICROBIOL	10.3389/fmicb.2024.1368194	2024	0	4	0	0	0.41
AN HE, 2024, FISHES-BASEL	10.3390/fishes9040144	2024	0	4	0	0	0.41
KIECKA A, 2024, PHARMACOL REP	10.1007/s43440-024-00584-7	2024	0	4	0	0	0.41
TORO DH, 2024, P R HEALTH SCI J		2024	0	4	0	0	0.41
LIU MM, 2024, ALLERGY ASTHMA CL IM	10.1186/s13223-024-00870-2	2024	0	4	0	0	0.41
BABA Y, 2025, GUT MICROBES	10.1080/19490976.2025.2505118	2025	0	4	0	0	1.34
VARGAS-CASTELLANOS E, 2025, CANCER MED-US	10.1002/cam4.70603	2025	0	4	0	0	1.34
WANG Y, 2025, MICROB PATHOGENESIS	10.1016/j.micpath.2025.107381	2025	0	4	0	0	1.34
PENG C, 2025, BIOL SEX DIFFER	10.1186/s13293-025-00700-z	2025	0	4	0	0	1.34
JIANG T, 2025, FRONT PHARMACOL	10.3389/fphar.2025.1520439	2025	0	4	0	0	1.34
WU SY, 2025, PROBIOTICS ANTIMICRO	10.1007/s12602-025-10474-w	2025	0	4	0	0	1.34
GABRIELLI M, 2025, BIOMOLECULES	10.3390/biom15010026	2025	0	4	0	0	1.34
YU KL, 2025, EUR J CANCER	10.1016/j.ejca.2024.115195	2025	0	4	0	0	1.34
KAUR S, 2025, EYE	10.1038/s41433-024-03517-z	2025	0	4	0	0	1.34
MASSAUT E, 2019, CURR OPIN ONCOL	10.1097/CCO.0000000000000543	2019	0	3	0	0	0.05
JAHAN M, 2021, ANIMALS-BASEL	10.3390/ani11082318	2021	0	3	0	0	0.08
SAUL S, 2021, PEDIATR ANN	10.3928/19382359-20210720-01	2021	0	3	0	0	0.08
NAIK A, 2021, J AGR FOOD CHEM	10.1021/acs.jafc.1c02736	2021	0	3	0	0	0.08
MASLINSKA M, 2021, CRIT REV IMMUNOL		2021	0	3	0	0	0.08
DARGENIO VN, 2022, MINERVA PEDIATR	10.23736/S2724-5276.22.07031-8	2022	0	3	0	0	0.1
WU DK, 2022, J CLIN MED	10.3390/jcm11237050	2022	0	3	0	0	0.1
YU C, 2022, FRONT MED-LAUSANNE	10.3389/fmed.2022.1027534	2022	0	3	0	0	0.1
SLACK E, 2022, MUCOSAL IMMUNOL	10.1038/s41385-022-00574-z	2022	0	3	0	0	0.1
HAN P, 2022, ENGINEERING-PRC	10.1016/j.eng.2021.03.013	2022	0	3	0	0	0.1
SZCZEKLIK K, 2022, J PHYSIOL PHARMACOL	10.26402/jpp.2022.4.05	2022	0	3	0	0	0.1
REN Q, 2022, ASIA PAC J CLIN NUTR	10.6133/apjcn.202206_31(2).0015	2022	0	3	0	0	0.1
LOSURDO G, 2022, DIGEST LIVER DIS	10.1016/j.dld.2021.08.008	2022	0	3	0	0	0.1
SUN Y, 2022, J MED MICROBIOL	10.1099/jmm.0.001552	2022	0	3	0	0	0.1
HASSANBHAI AM, 2023, INT J MOL SCI	10.3390/ijms241914500	2023	0	3	0	0	0.14
SARKAR P, 2023, MICROORGANISMS	10.3390/microorganisms11061501	2023	0	3	0	0	0.14
LETTL C, 2023, CELL CHEM BIOL	10.1016/j.chembiol.2023.04.003	2023	0	3	0	0	0.14
LO RE O, 2023, LANGENBECK ARCH SURG	10.1007/s00423-023-02867-8	2023	0	3	0	0	0.14
FENG M, 2023, ACS INFECT DIS	10.1021/acsinfecdis.2c00644	2023	0	3	0	0	0.14
STEINBACH E, 2024, GUT MICROBES	10.1080/19490976.2024.2405547	2024	0	3	0	0	0.31
CHUI ESH, 2024, ASIAN J SURG	10.1016/j.asjsur.2024.05.058	2024	0	3	0	0	0.31
ZOU J, 2024, FRONT IMMUNOL	10.3389/fimmu.2024.1482765	2024	0	3	0	0	0.31
SINGH A, 2024, INFECT GENET EVOL	10.1016/j.meegid.2024.105666	2024	0	3	0	0	0.31
ZHANG ZX, 2024, FRONT MICROBIOL	10.3389/fmicb.2024.1451160	2024	0	3	0	0	0.31
ZHU GD, 2024, FRONT MICROBIOL	10.3389/fmicb.2024.1426911	2024	0	3	0	0	0.31
RIBATTI D, 2024, TISSUE CELL	10.1016/j.tice.2024.102466	2024	0	3	0	0	0.31
RAJINDRAJITH S, 2024, EUR J PEDIATR	10.1007/s00431-024-05667-4	2024	0	3	0	0	0.31
GOBERT AP, 2024, HELIYON	10.1016/j.heliyon.2024.e33838	2024	0	3	0	0	0.31
KUMARIA A, 2024, J NEUROSURG ANESTH	10.1097/ANA.0000000000000918	2024	0	3	0	0	0.31
RAOUL P, 2024, PATHOGENS	10.3390/pathogens13050357	2024	0	3	0	0	0.31
TONG Q, 2024, ANTIMICROB AGENTS CH	10.1128/aac.00314-24	2024	0	3	0	0	0.31
EBRAHIMI Z, 2024, FOOD SCI NUTR	10.1002/fsn3.4152	2024	0	3	0	0	0.31
XU X, 2024, FRONT MICROBIOL	10.3389/fmicb.2024.1287637	2024	0	3	0	0	0.31
CHEN Y, 2024, HELICOBACTER	10.1111/hel.13047	2024	0	3	0	0	0.31
RAKHA A, 2024, FOOD REV INT	10.1080/87559129.2023.2224427	2024	0	3	0	0	0.31
YOUSSEF RA, 2025, GUT PATHOG	10.1186/s13099-025-00735-y	2025	0	3	0	0	1.01
GAO HH, 2025, J TRANSL MED	10.1186/s12967-025-06573-5	2025	0	3	0	0	1.01
SAGOR MS, 2025, GUT PATHOG	10.1186/s13099-025-00696-2	2025	0	3	0	0	1.01
GROSEN AK, 2025, LANCET MICROBE	10.1016/j.lanmic.2024.101034	2025	0	3	0	0	1.01
HESAMI Z, 2025, ISCIENCE	10.1016/j.isci.2025.112314	2025	0	3	0	0	1.01
OH CK, 2025, NUTRIENTS	10.3390/nu17050763	2025	0	3	0	0	1.01
CHEN XL, 2025, CANCER CELL INT	10.1186/s12935-025-03673-6	2025	0	3	0	0	1.01
KACENA C, 2025, NUTR REV	10.1093/nutrit/nuae221	2025	0	3	0	0	1.01
DONG Y, 2025, FRONT IMMUNOL	10.3389/fimmu.2024.1469885	2025	0	3	0	0	1.01
JAIMEZ-ALVARADO S, 2025, BIOMEDICINES	10.3390/biomedicines13010144	2025	0	3	0	0	1.01
SARASWAT I, 2025, CURR PHARM BIOTECHNO	10.2174/0113892010353600241109132441	2025	0	3	0	0	1.01
PING LY, 2012, SCI WORLD J	10.1100/2012/504905	2012	0	2	0	0	0.01
BEIRAO EM, 2014, BRAZ J INFECT DIS	10.1016/j.bjid.2014.04.002	2014	0	2	0	0	0.02
BARTELS LE, 2017, HELICOBACTER	10.1111/hel.12384	2017	0	2	0	0	0.02
KELLY D, 2017, METHOD MICROBIOL	10.1016/bs.mim.2017.08.001	2017	0	2	0	0	0.02
MOSSO E, 2019, MINERVA GASTROENTERO	10.23736/S1121-421X.18.02539-4	2019	0	2	0	0	0.03
ANTE Z, 2022, EUR J CANCER PREV	10.1097/CEJ.0000000000000710	2022	0	2	0	0	0.07
LIU J, 2022, FOOD SCI TECH-BRAZIL	10.1590/fst.25022	2022	0	2	0	0	0.07
WHITE MG, 2022, GASTROENTEROL CLIN N	10.1016/j.gtc.2022.06.007	2022	0	2	0	0	0.07
XU JY, 2023, PEERJ	10.7717/peerj.16130	2023	0	2	0	0	0.1
NAJAH H, 2023, SURG ENDOSC	10.1007/s00464-023-10269-6	2023	0	2	0	0	0.1
KASHYAP S, 2023, ACTA MICROBIOL IMM H	10.1556/030.2023.02054	2023	0	2	0	0	0.1
CHEN Y, 2023, FRONT MICROBIOL	10.3389/fmicb.2023.1112709	2023	0	2	0	0	0.1
PLITT T, 2023, SEMIN IMMUNOL	10.1016/j.smim.2023.101735	2023	0	2	0	0	0.1
BAI XF, 2023, EUR REV MED PHARMACO		2023	0	2	0	0	0.1
CHEN YH, 2023, LIFE-BASEL	10.3390/life13010045	2023	0	2	0	0	0.1
SINGH AK, 2023, MOL SIMULAT	10.1080/08927022.2022.2130377	2023	0	2	0	0	0.1
BJORNSEN MB, 2024, PLOS ONE	10.1371/journal.pone.0305317	2024	0	2	0	0	0.21
GAO F, 2024, ENVIRON SCI TECHNOL	10.1021/acs.est.4c09642	2024	0	2	0	0	0.21
TODOROVIC N, 2024, INT J MOL SCI	10.3390/ijms252413510	2024	0	2	0	0	0.21
YAN JC, 2024, NANO LETT	10.1021/acs.nanolett.4c03692	2024	0	2	0	0	0.21
GOBERT AP, 2024, AMINO ACIDS	10.1007/s00726-024-03423-4	2024	0	2	0	0	0.21
LAMMINPÄÄ I, 2024, BIOESSAYS	10.1002/bies.202400080	2024	0	2	0	0	0.21
KISOMI MF, 2024, EXPERT REV ANTI-INFE	10.1080/14787210.2024.2391910	2024	0	2	0	0	0.21
ZHANG XY, 2024, DIGEST LIVER DIS	10.1016/j.dld.2024.01.209	2024	0	2	0	0	0.21
LI SL, 2024, INT J MOL SCI	10.3390/ijms25169096	2024	0	2	0	0	0.21
PEER A, 2024, CURR ALLERGY ASTHM R	10.1007/s11882-024-01156-8	2024	0	2	0	0	0.21
LEUNG HKM, 2024, INT J MOL SCI	10.3390/ijms25126348	2024	0	2	0	0	0.21
TSIGALOU C, 2024, FRONT NUTR	10.3389/fnut.2024.1383040	2024	0	2	0	0	0.21
CHANG Y, 2024, FRONT MICROBIOL	10.3389/fmicb.2024.1383530	2024	0	2	0	0	0.21
LIU J, 2024, HELICOBACTER	10.1111/hel.13075	2024	0	2	0	0	0.21
PU MX, 2024, J SCI FOOD AGR	10.1002/jsfa.13353	2024	0	2	0	0	0.21
TANG L, 2025, CLIN MICROBIOL REV	10.1128/cmr.00236-25	2025	0	2	0	0	0.67
PFAFFINGER JM, 2025, FRONT NEUROSCI-SWITZ	10.3389/fnins.2025.1600148	2025	0	2	0	0	0.67
CAO JH, 2025, J AGR FOOD CHEM	10.1021/acs.jafc.5c02190	2025	0	2	0	0	0.67
PLEWA P, 2025, PATHOGENS	10.3390/pathogens14050509	2025	0	2	0	0	0.67
CANALES CSC, 2025, SMALL	10.1002/smll.202501431	2025	0	2	0	0	0.67
HE XY, 2025, HELICOBACTER	10.1111/hel.70041	2025	0	2	0	0	0.67
JIANG GH, 2025, WORLD J GASTROENTERO	10.3748/wjg.v31.i11.103507	2025	0	2	0	0	0.67
ZIOGOU A, 2025, IMMUNOTHERAPY-UK	10.1080/1750743X.2025.2479410	2025	0	2	0	0	0.67
FAN GZ, 2025, SCI REP-UK	10.1038/s41598-025-89981-3	2025	0	2	0	0	0.67
GEORGE S, 2025, BMJ OPEN	10.1136/bmjopen-2024-084984	2025	0	2	0	0	0.67
ZHONG LM, 2025, ECOTOX ENVIRON SAFE	10.1016/j.ecoenv.2024.117512	2025	0	2	0	0	0.67
TALEBI G, 2025, ARCH PHYSIOL BIOCHEM	10.1080/13813455.2024.2418494	2025	0	2	0	0	0.67
AVASTHI TS, 2011, OMICS	10.1089/omi.2010.0138	2011	0	1	0	0	0.01
QUIGLEY EMM, 2013, WORLD REV NUTR DIET	10.1159/000347200	2013	0	1	0	0	0.01
ZHANG SY, 2017, INT J CLIN EXP MED		2017	0	1	0	0	0.01
GLAVASKI M, 2019, GENETIKA-BELGRADE	10.2298/GENSR1903975G	2019	0	1	0	0	0.02
HERNANDEZ CD, 2020, SCI REP-UK	10.1038/s41598-020-64296-7	2020	0	1	0	0	0.02
KOLESNIKOVA IM, 2022, J EVOL BIOCHEM PHYS+	10.1134/S0022093022060229	2022	0	1	0	0	0.03
FADLALLAH S, 2023, MICROBIOL SPECTR	10.1128/spectrum.02042-23	2023	0	1	0	0	0.05
LI JY, 2024, MICROORGANISMS	10.3390/microorganisms12122521	2024	0	1	0	0	0.1
WANG HF, 2024, VET SCI	10.3390/vetsci11120672	2024	0	1	0	0	0.1
YADAV M, 2024, LIFE SCI	10.1016/j.lfs.2024.123194	2024	0	1	0	0	0.1
HE CM, 2024, TRANSL PEDIATR	10.21037/tp-24-207	2024	0	1	0	0	0.1
YAN Y, 2024, FRONT MICROBIOL	10.3389/fmicb.2024.1487978	2024	0	1	0	0	0.1
LI C, 2024, BMC MICROBIOL	10.1186/s12866-024-03584-y	2024	0	1	0	0	0.1
HALAWA M, 2024, ISCIENCE	10.1016/j.isci.2024.111029	2024	0	1	0	0	0.1
QIAN MY, 2024, FRONT MICROBIOL	10.3389/fmicb.2024.1434521	2024	0	1	0	0	0.1
LU WQ, 2024, J TRANSL MED	10.1186/s12967-024-05320-6	2024	0	1	0	0	0.1
DINAT S, 2024, J ETHNOPHARMACOL	10.1016/j.jep.2024.118238	2024	0	1	0	0	0.1
WANG Y, 2024, BIOMED CHROMATOGR	10.1002/bmc.5818	2024	0	1	0	0	0.1
SEABRA CL, 2024, HELICOBACTER	10.1111/hel.13050	2024	0	1	0	0	0.1
CAROLAK E, 2025, GUT MICROBES	10.1080/19490976.2025.2519696	2025	0	1	0	0	0.34
MA ZL, 2025, ANN MED	10.1080/07853890.2025.2544886	2025	0	1	0	0	0.34
WANG PY, 2025, CRIT REV FOOD SCI	10.1080/10408398.2025.2582571	2025	0	1	0	0	0.34
ZHONG FL, 2025, MICROORGANISMS	10.3390/microorganisms13092043	2025	0	1	0	0	0.34
MOHAMED AS, 2025, CANCERS	10.3390/cancers17172795	2025	0	1	0	0	0.34
MUTTIAH B, 2025, INT J MOL SCI-a	10.3390/ijms26168001	2025	0	1	0	0	0.34
DONG HH, 2025, MATER TODAY BIO	10.1016/j.mtbio.2025.102194	2025	0	1	0	0	0.34
SORINO J, 2025, INT J MOL SCI	10.3390/ijms26167915	2025	0	1	0	0	0.34
ADDISSOUKY TA, 2025, PROBIOTICS ANTIMICRO	10.1007/s12602-025-10706-z	2025	0	1	0	0	0.34
WU XJ, 2025, FRONT CELL INFECT MI	10.3389/fcimb.2025.1610523	2025	0	1	0	0	0.34
ZHOU JJ, 2025, FRONT MICROBIOL	10.3389/fmicb.2025.1508382	2025	0	1	0	0	0.34
LI JX, 2025, NPJ BIOFILMS MICROBI	10.1038/s41522-025-00775-x	2025	0	1	0	0	0.34
ZHANG ZX, 2025, ACTA BIOMATER	10.1016/j.actbio.2025.06.008	2025	0	1	0	0	0.34
YANG Z, 2025, FRONT CELL INFECT MI	10.3389/fcimb.2025.1612223	2025	0	1	0	0	0.34
SHA HN, 2025, AQUACULTURE	10.1016/j.aquaculture.2025.742379	2025	0	1	0	0	0.34
XU HX, 2025, PROBIOTICS ANTIMICRO	10.1007/s12602-025-10630-2	2025	0	1	0	0	0.34
ADEDAYO SI, 2025, CURR MED CHEM	10.2174/0109298673372776250505155945	2025	0	1	0	0	0.34
SLATER AS, 2025, FRONT MOL BIOSCI	10.3389/fmolb.2025.1587602	2025	0	1	0	0	0.34
GEBREHIWOT NT, 2025, BIOMEDICINES	10.3390/biomedicines13040964	2025	0	1	0	0	0.34
ZHAO MQ, 2025, BMC MICROBIOL	10.1186/s12866-025-03823-w	2025	0	1	0	0	0.34
LIU ZJ, 2025, FRONT MED-LAUSANNE	10.3389/fmed.2025.1530835	2025	0	1	0	0	0.34
GONG DW, 2025, FRONT MICROBIOL	10.3389/fmicb.2025.1541800	2025	0	1	0	0	0.34
TANDORO Y, 2025, NPJ SCI FOOD	10.1038/s41538-024-00356-w	2025	0	1	0	0	0.34
PINHO AS, 2025, ADV HEALTHC MATER	10.1002/adhm.202404065	2025	0	1	0	0	0.34
LI GL, 2025, MOLECULES	10.3390/molecules30030705	2025	0	1	0	0	0.34
LU DF, 2025, CURR ISSUES MOL BIOL	10.3390/cimb47020106	2025	0	1	0	0	0.34
WANG XN, 2025, SCI CHINA LIFE SCI	10.1007/s11427-024-2775-3	2025	0	1	0	0	0.34
AZIZ K, 2025, CRIT REV MICROBIOL	10.1080/1040841X.2024.2438119	2025	0	1	0	0	0.34
JAIN P, 2025, CURR CANCER DRUG TAR	10.2174/0115680096282503240124104029	2025	0	1	0	0	0.34
KUMAR V, 2015, CURR DRUG METAB	10.2174/138920021604150902180008	2015	0	0		0	0
DZIKOWIEC M, 2021, POSTEP HIG MED DOSW	10.2478/ahem-2021-0008	2021	0	0		0	0
CHEN YF, 2021, ENGINEERING-PRC	10.1016/j.eng.2020.04.014	2021	0	0		0	0
LEONTIADIS GI, 2022, AM J GASTROENTEROL	10.14309/ajg.0000000000001681	2022	0	0		0	0
RONG H, 2023, NEPHROL NURS J	10.37526/1526-744X.2023.50.5.415	2023	0	0		0	0
GUDRA D, 2023, PLOS ONE	10.1371/journal.pone.0289879	2023	0	0		0	0
BRICCA L, 2024, BEST PRACT RES CL GA	10.1016/j.bpg.2024.101953	2024	0	0		0	0
FANG YQ, 2024, FRONT MICROBIOL	10.3389/fmicb.2024.1443643	2024	0	0		0	0
VISSAPRAGADA M, 2024, BIOCHEM BIOPH RES CO	10.1016/j.bbrc.2024.150622	2024	0	0		0	0
HUANG YL, 2024, FOOD SCI NUTR	10.1002/fsn3.4368	2024	0	0		0	0
ZHAO QC, 2024, PARKINSONISM RELAT D	10.1016/j.parkreldis.2024.107053	2024	0	0		0	0
SHAHEEN MMA, 2024, J INT MED RES	10.1177/03000605241248041	2024	0	0		0	0
CHEN L, 2024, GUT PATHOG	10.1186/s13099-024-00615-x	2024	0	0		0	0
XENOPOULOU E, 2024, CHILDREN-BASEL	10.3390/children11030329	2024	0	0		0	0
GODAY A, 2024, OBES SURG	10.1007/s11695-024-07091-x	2024	0	0		0	0
LI YQ, 2025, J ORAL MICROBIOL	10.1080/20002297.2025.2566403	2025	0	0		0	0
ZHANG YH, 2025, ANN MED	10.1080/07853890.2025.2533431	2025	0	0		0	0
MARAMAI S, 2025, LIFE SCI	10.1016/j.lfs.2025.124075	2025	0	0		0	0
MUSTAFA MA, 2025, MOL NEUROBIOL	10.1007/s12035-025-05474-4	2025	0	0		0	0
ZHANG ZH, 2025, FRONT ENDOCRINOL	10.3389/fendo.2025.1675866	2025	0	0		0	0
ZHENG YC, 2025, INT J VITAM NUTR RES	10.31083/IJVNR39241	2025	0	0		0	0
SOLIMAN NS, 2025, SCI REP-UK	10.1038/s41598-025-22788-4	2025	0	0		0	0
RANA A, 2025, J SCI FOOD AGR	10.1002/jsfa.70275	2025	0	0		0	0
BLASER MJ, 2025, ANNU REV MICROBIOL	10.1146/annurev-micro-051024-092416	2025	0	0		0	0
BAUTISTA J, 2025, FRONT MED-LAUSANNE	10.3389/fmed.2025.1681824	2025	0	0		0	0
QIAN ZX, 2025, FRONT CELL INFECT MI	10.3389/fcimb.2025.1585881	2025	0	0		0	0
CHEN H, 2025, BMC MICROBIOL	10.1186/s12866-025-04402-9	2025	0	0		0	0
LIU YT, 2025, FRONT MICROBIOL	10.3389/fmicb.2025.1672767	2025	0	0		0	0
PEREIRA HS, 2025, IRISH J MED SCI	10.1007/s11845-025-04089-x	2025	0	0		0	0
GAI XY, 2025, INT J BIOL MACROMOL	10.1016/j.ijbiomac.2025.148027	2025	0	0		0	0
DENG SY, 2025, J FUNCT FOODS	10.1016/j.jff.2025.107048	2025	0	0		0	0
LI Y, 2025, MSYSTEMS	10.1128/msystems.01090-25	2025	0	0		0	0
JIANG CY, 2025, FRONT MED-LAUSANNE	10.3389/fmed.2025.1636039	2025	0	0		0	0
LI SJ, 2025, J INTEGR MED-JIM	10.1016/j.joim.2025.07.006	2025	0	0		0	0
BIBBÒ S, 2025, HELICOBACTER	10.1111/hel.70064	2025	0	0		0	0
AUCLAIR-OUELLET N, 2025, MICROORGANISMS	10.3390/microorganisms13102223	2025	0	0		0	0
DONG WC, 2025, FRONT PHARMACOL	10.3389/fphar.2025.1637676	2025	0	0		0	0
NAWAZ Y, 2025, CURR GENOMICS	10.2174/0113892029371937250918105052	2025	0	0		0	0
THOMAS RM, 2025, NAT REV GASTRO HEPAT	10.1038/s41575-025-01119-y	2025	0	0		0	0
WANG K, 2025, SMALL	10.1002/smll.202505845	2025	0	0		0	0
AZAMAR KMM, 2025, ADV DRUG DELIVER REV	10.1016/j.addr.2025.115677	2025	0	0		0	0
BI DM, 2025, FRONT MICROBIOL	10.3389/fmicb.2025.1637272	2025	0	0		0	0
LEE SH, 2025, FRONT CELL INFECT MI	10.3389/fcimb.2025.1651316	2025	0	0		0	0
PASRICHA TS, 2025, NAT REV GASTRO HEPAT	10.1038/s41575-025-01112-5	2025	0	0		0	0
YAN HH, 2025, CRIT REV MICROBIOL	10.1080/1040841X.2025.2554619	2025	0	0		0	0
TOKUNAGA E, 2025, SCI REP-UK	10.1038/s41598-025-15864-2	2025	0	0		0	0
VUKOVIC J, 2025, J CLIN MED	10.3390/jcm14176083	2025	0	0		0	0
FARCAS RA, 2025, FRONT MED-LAUSANNE	10.3389/fmed.2025.1636825	2025	0	0		0	0
YIN LL, 2025, BMC GASTROENTEROL	10.1186/s12876-025-04227-w	2025	0	0		0	0
ZHAO XQ, 2025, NPJ BIOFILMS MICROBI	10.1038/s41522-025-00813-8	2025	0	0		0	0
DUAN GF, 2025, FRONT MICROBIOL	10.3389/fmicb.2025.1625211	2025	0	0		0	0
LUO GC, 2025, J AGR FOOD CHEM	10.1021/acs.jafc.5c08264	2025	0	0		0	0
LI YY, 2025, NANO RES	10.26599/NR.2025.94907674	2025	0	0		0	0
RAHIMI-KOLOUR H, 2025, WORLD J MICROB BIOT	10.1007/s11274-025-04457-w	2025	0	0		0	0
SKOK K, 2025, WORLD J GASTROENTERO	10.3748/wjg.v31.i28.108297	2025	0	0		0	0
BUI G, 2025, NUTR REV	10.1093/nutrit/nuaf114	2025	0	0		0	0
OU L, 2025, FRONT CELL INFECT MI	10.3389/fcimb.2025.1603128	2025	0	0		0	0
KORGAONKAR S, 2025, APPL ENVIRON MICROB	10.1128/aem.00211-25	2025	0	0		0	0
YANG JY, 2025, J CHEM INF MODEL	10.1021/acs.jcim.5c00791	2025	0	0		0	0
ZHANG SJ, 2025, J ETHNOPHARMACOL	10.1016/j.jep.2025.120217	2025	0	0		0	0
ZHAO J, 2025, FRONT PHARMACOL	10.3389/fphar.2025.1621090	2025	0	0		0	0
ZHAO YY, 2025, NUTR J	10.1186/s12937-025-01124-6	2025	0	0		0	0
JAIN CK, 2025, ARCH ORAL BIOL	10.1016/j.archoralbio.2025.106346	2025	0	0		0	0
QIN XJ, 2025, FRONT MICROBIOL	10.3389/fmicb.2025.1608137	2025	0	0		0	0
HE JJ, 2025, GUT PATHOG	10.1186/s13099-025-00726-z	2025	0	0		0	0
GOPALAKRISHNAN V, 2025, APMIS	10.1111/apm.70041	2025	0	0		0	0
HUANG YX, 2025, BMC CANCER	10.1186/s12885-025-14436-x	2025	0	0		0	0
HAN XN, 2025, J INFECTION	10.1016/j.jinf.2025.106539	2025	0	0		0	0
LAZAR DC, 2025, LIFE-BASEL	10.3390/life15070999	2025	0	0		0	0
GRYCHOWSKA K, 2025, INT J MOL SCI	10.3390/ijms26135997	2025	0	0		0	0
LI JL, 2025, INT IMMUNOPHARMACOL	10.1016/j.intimp.2025.115050	2025	0	0		0	0
ZHANG YH, 2025, FRONT ONCOL	10.3389/fonc.2025.1585923	2025	0	0		0	0
MIURA N, 2025, COMPUT STRUCT BIOTEC	10.1016/j.csbj.2025.05.041	2025	0	0		0	0
MIKOLAJCZYK A, 2025, ADV MICROBIOL-NY	10.2478/am-2025-0007	2025	0	0		0	0
WANG M, 2025, J APPL MICROBIOL	10.1093/jambio/lxaf133	2025	0	0		0	0
CURTO JS, 2025, MOL SYST BIOL	10.1038/s44320-025-00114-4	2025	0	0		0	0
CHEN LR, 2025, MICROB PATHOGENESIS	10.1016/j.micpath.2025.107615	2025	0	0		0	0
YAN HH, 2025, ACS APPL NANO MATER	10.1021/acsanm.5c01345	2025	0	0		0	0
MARASCO G, 2025, NEUROGASTROENT MOTIL	10.1111/nmo.70057	2025	0	0		0	0
WANG JH, 2025, ANTIBIOTICS-BASEL	10.3390/antibiotics14050442	2025	0	0		0	0
GEORGESCU D, 2025, BIOMEDICINES	10.3390/biomedicines13051036	2025	0	0		0	0
SANG SY, 2025, J FUNCT FOODS	10.1016/j.jff.2025.106824	2025	0	0		0	0
FENG WT, 2025, REV CARDIOVASC MED	10.31083/RCM26911	2025	0	0		0	0
ZHANG S, 2025, DIGEST DIS	10.1159/000545597	2025	0	0		0	0
AFSHARNIA A, 2025, NUTRIENTS	10.3390/nu17061068	2025	0	0		0	0
DE MORAES FCA, 2025, MICROB PATHOGENESIS	10.1016/j.micpath.2025.107407	2025	0	0		0	0
LIU TG, 2025, J AM HEART ASSOC	10.1161/JAHA.124.037447	2025	0	0		0	0
SANDU R, 2025, INFLAMMOPHARMACOLOGY	10.1007/s10787-025-01657-6	2025	0	0		0	0
WU Y, 2025, J FUNCT FOODS	10.1016/j.jff.2025.106681	2025	0	0		0	0
HU Y, 2025, THER ADV GASTROENTER	10.1177/17562848251366374	2025	0	0		0	0
XU XY, 2025, PLOS ONE	10.1371/journal.pone.0326787	2025	0	0		0	0
YAN DX, 2025, NAT PROD COMMUN	10.1177/1934578X251315061	2025	0	0		0	0
YEO S, 2025, FOOD SCI ANIM RESOUR	10.5851/kosfa.2024.e117	2025	0	0		0	0
SANTA K, 2025, ENDOCR METAB IMMUNE	10.2174/0118715303285268240415040311	2025	0	0		0	0
ZHANG TY, 2026, J ETHNOPHARMACOL	10.1016/j.jep.2025.120869	2026	0	0
WANG NN, 2026, INT DAIRY J	10.1016/j.idairyj.2025.106456	2026	0	0
SONG YM, 2026, J ETHNOPHARMACOL	10.1016/j.jep.2025.120764	2026	0	0
